# Supplementary material for: A study on the refined population spatialization method integrating multi-source data: A case study of Yuxi city
Source: PLoS One. 2026 Jan 23;21(1):e0340430. doi: 10.1371/journal.pone.0340430 (PMC12829872; doi:10.1371/journal.pone.0340430)
Supplement: S1 Dataset — (XLSX) [file pone.0340430.s001.xlsx]

## Sheet: The impact of different types o
Automobile services	catering services	tourist attractions	public facilities	corporate enterprises	shopping services	transportation facility services	financial and insurance services	educational and cultural services	motorcycle services	business residences	daily life services	sports and leisure services	passage facilities	virtual data	healthcare services	government agencies and social organizations	accommodation services	population
51	526	19	21	230	534	180	56	146	3	85	406	77	174	54	125	126	96	63810
8	279	7	9	106	775	141	34	47	2	55	234	59	106	21	172	153	42	44526
78	498	17	18	181	626	157	37	66	5	80	451	91	98	14	125	120	74	25480
25	216	1	7	116	520	60	11	15	17	45	166	17	83	2	80	72	82	24913
53	369	9	8	216	484	96	27	40	6	88	349	51	124	26	101	83	69	24771
21	376	18	17	58	762	88	26	43	5	33	313	36	64	0	130	129	71	19763
23	222	2	17	172	712	50	8	14	4	31	204	13	67	13	46	51	38	16853
69	69	3	2	72	133	18	10	8	5	17	46	14	18	0	21	31	14	15810
88	370	3	8	125	679	43	30	24	22	40	275	35	37	0	89	134	88	15598
13	234	1	6	35	380	25	18	16	11	7	174	30	25	0	45	61	30	15360
18	42	0	1	33	71	7	3	8	3	8	30	6	9	0	7	15	4	14863
14	62	3	0	41	201	5	4	6	3	2	44	12	3	0	24	20	2	12454
65	132	4	5	69	343	35	21	16	6	22	146	26	21	0	59	79	34	12421
250	101	4	12	119	341	33	11	29	10	23	121	14	44	7	39	52	11	12366
9	163	5	4	46	305	22	15	28	0	16	144	14	26	3	53	98	34	12312
5	44	4	9	14	74	10	7	16	0	6	63	12	15	0	19	128	7	11885
3	180	7	4	44	344	14	21	30	1	13	145	13	12	0	56	126	37	10819
29	88	1	7	26	317	7	5	10	7	8	62	10	6	1	19	50	17	9805
16	56	3	6	86	133	8	4	4	3	3	31	0	4	0	11	19	10	9616
0	0	3	0	0	0	0	0	0	0	0	0	1	0	0	0	0	0	9589
17	125	5	15	57	377	78	17	16	4	45	149	18	79	9	69	64	49	9267
39	84	4	4	77	274	27	7	11	6	18	63	5	25	0	39	27	17	9115
2	5	6	3	8	4	12	0	3	1	1	1	6	6	0	1	4	21	9075
4	15	1	3	42	31	6	0	1	0	5	10	2	5	0	8	15	1	9002
19	43	1	0	34	74	4	6	8	1	3	33	4	3	0	18	21	16	8769
44	196	3	8	58	301	40	34	12	10	24	190	15	23	0	67	41	47	8476
23	29	4	9	40	45	6	2	6	2	7	22	4	10	0	10	26	4	8453
17	49	3	5	21	79	13	4	5	3	1	23	9	1	0	6	31	16	8393
5	108	1	4	7	30	9	0	4	0	3	14	6	0	69	6	8	276	8311
6	52	5	5	17	38	14	1	4	2	1	9	3	2	24	3	13	100	8281
0	4	3	1	5	15	0	0	1	0	0	1	0	0	0	4	3	0	8093
3	4	0	0	9	8	6	3	7	0	0	5	5	2	0	2	7	0	8031
1	35	3	2	4	33	0	1	4	0	0	6	5	0	0	5	4	7	7820
16	6	2	2	37	47	3	1	6	0	0	10	2	4	0	3	8	0	7722
17	24	1	2	26	53	7	0	7	1	7	25	5	3	27	4	19	50	7706
0	5	2	0	27	23	4	0	2	0	0	5	4	0	0	7	8	0	7692
27	140	8	7	64	345	7	16	13	2	8	120	14	15	0	45	35	12	7551
22	73	0	0	59	136	2	6	13	0	4	66	10	6	8	12	18	14	7495
2	19	7	2	15	15	8	0	4	0	0	3	2	3	0	2	8	0	7354
223	88	4	5	100	183	43	5	12	6	14	81	10	31	9	24	48	18	7352
1	24	5	2	7	17	13	1	3	1	3	10	1	2	10	5	8	37	7310
9	6	1	12	3	13	4	0	4	0	5	2	4	1	10	1	6	12	7257
4	29	1	2	8	45	4	5	5	1	2	19	4	7	5	11	25	22	7241
6	5	3	2	15	18	1	2	1	0	0	3	3	0	0	2	5	0	7219
7	128	17	4	40	186	28	10	9	3	16	99	15	57	7	38	44	13	7045
1	1	1	0	3	5	3	0	4	0	0	2	0	1	0	1	6	4	7040
0	1	2	0	10	19	0	0	0	0	0	4	0	0	0	0	3	0	6893
31	17	0	3	24	26	4	2	3	1	4	6	1	1	0	1	5	9	6890
6	19	2	3	54	14	7	0	2	0	3	12	1	4	0	3	9	1	6828
0	1	2	0	14	5	2	0	3	0	1	4	5	0	0	2	3	2	6671
0	3	1	0	5	16	1	0	1	0	0	1	0	0	0	5	2	0	6667
3	8	0	0	22	24	1	1	5	0	1	7	1	2	0	6	3	0	6605
36	69	1	3	54	269	16	6	9	23	4	74	8	8	0	34	82	30	6577
75	186	2	2	57	355	20	12	15	3	7	134	28	12	0	47	29	24	6485
0	18	0	3	2	25	2	1	3	0	0	4	0	1	0	6	5	0	6470
1	7	0	1	6	32	0	0	3	0	1	2	2	0	0	1	4	1	6464
3	7	0	1	47	65	3	0	1	0	1	9	3	1	0	2	4	0	6423
1	0	0	0	19	10	5	0	1	0	1	4	0	3	0	1	3	0	6410
7	7	0	0	11	9	3	0	2	1	1	1	1	0	0	5	8	2	6398
0	3	2	0	6	8	2	0	2	0	1	12	1	0	0	1	6	0	6383
1	6	1	2	24	8	1	0	3	0	0	2	1	0	0	1	4	0	6334
7	4	2	5	22	21	3	0	1	1	0	4	0	0	0	1	2	1	6326
15	70	1	2	38	160	12	7	15	2	1	75	12	10	0	21	34	15	6309
20	69	1	0	33	202	3	15	14	1	0	56	11	1	0	22	10	7	6284
33	17	3	3	19	84	11	2	3	3	3	8	3	5	0	4	13	8	6182
18	23	1	2	7	87	2	8	3	2	1	19	1	0	0	14	16	12	6154
146	78	0	5	111	168	29	8	19	4	26	146	15	29	12	29	51	8	6133
9	20	2	1	19	25	10	0	2	0	1	7	2	0	0	6	16	0	6104
4	9	3	0	8	10	1	1	2	0	0	7	1	3	0	2	4	0	6100
5	69	0	1	29	151	25	5	23	3	18	68	5	25	0	28	51	6	6077
2	7	1	1	9	15	0	0	1	0	0	3	2	0	0	1	4	1	6023
2	188	1	5	27	340	39	11	18	1	17	170	13	27	0	61	41	14	5991
15	50	0	3	11	123	4	5	7	5	0	39	10	3	0	15	31	18	5943
10	123	0	4	21	228	21	5	5	6	11	96	8	17	0	36	78	31	5926
3	2	0	1	7	7	0	0	2	0	0	1	1	0	0	1	3	0	5914
8	24	0	1	29	77	5	5	5	1	0	23	7	3	0	14	4	6	5910
26	149	3	4	178	278	28	11	15	1	18	129	27	26	4	56	20	12	5879
38	111	7	7	56	190	19	10	12	6	13	108	24	14	0	25	42	14	5809
0	11	0	1	10	38	2	2	2	0	0	3	3	0	0	2	4	0	5712
6	11	2	8	20	25	2	2	5	0	0	8	11	2	0	9	6	4	5688
22	140	2	2	41	249	17	5	11	3	11	96	13	14	1	38	27	2	5635
21	13	2	0	18	59	8	2	1	2	4	17	1	4	0	5	9	4	5611
13	15	4	5	25	45	13	0	3	0	1	20	3	10	34	0	7	1	5601
58	46	0	4	55	116	12	5	2	2	5	35	7	9	0	7	17	10	5571
25	110	1	4	22	240	6	10	15	2	7	72	14	7	0	30	14	16	5569
4	10	4	2	2	8	2	1	2	0	0	8	2	0	0	3	17	5	5557
2	17	2	3	6	15	0	2	3	1	1	3	1	3	0	4	19	1	5524
39	178	1	5	45	313	8	11	22	11	0	135	34	3	0	56	40	76	5444
2	9	1	9	4	15	1	0	1	0	0	3	1	0	0	3	3	0	5436
8	77	28	2	8	11	38	2	6	0	8	10	18	13	225	2	15	306	5436
0	3	1	3	15	9	1	2	4	0	0	1	1	1	0	1	4	0	5354
3	319	11	11	45	494	80	14	34	0	24	204	123	54	16	43	56	30	5305
4	3	0	0	25	23	3	0	2	0	2	7	0	2	0	7	1	0	5302
0	7	1	1	4	7	0	0	2	1	2	2	0	1	0	0	4	0	5271
0	1	0	0	12	11	1	0	1	0	0	0	0	0	0	0	2	0	5267
11	35	3	3	28	47	7	1	4	1	6	25	3	1	0	6	8	3	5251
9	1	1	1	7	8	6	1	2	0	0	1	2	1	0	0	4	0	5249
19	16	0	2	59	109	4	0	4	1	6	22	4	6	0	5	4	0	5239
57	76	1	3	59	148	38	11	15	11	17	61	12	27	0	14	32	21	5206
5	2	0	0	16	15	4	0	3	1	0	4	1	0	0	1	3	0	5200
2	10	2	1	2	7	0	0	1	0	0	3	3	1	0	1	4	2	5149
12	50	1	1	17	45	6	4	5	0	4	29	2	7	0	6	5	2	5138
7	15	1	5	17	9	11	1	3	0	0	2	1	3	0	2	10	0	5125
0	20	0	6	10	40	3	1	4	0	1	8	0	0	0	8	12	0	5116
1	1	0	1	17	0	2	0	2	0	0	5	0	2	0	0	1	4	5107
4	6	2	0	1	21	3	1	3	0	0	9	3	0	0	6	12	6	5084
0	0	1	0	0	0	0	0	0	0	0	0	0	0	0	0	3	0	5071
95	488	15	9	151	840	92	43	54	20	57	381	88	59	23	142	211	177	5056
0	1	1	1	6	2	0	0	1	0	0	0	2	0	0	1	3	0	5030
14	9	3	0	20	14	16	1	6	1	1	3	6	3	0	3	1	3	5014
0	0	0	0	3	2	0	0	0	0	0	0	0	0	0	0	2	0	5014
5	18	0	1	13	51	1	4	3	5	1	18	1	1	0	6	24	19	5005
23	43	1	3	60	36	10	0	8	0	8	14	2	8	0	2	1	0	4965
3	2	0	3	6	23	2	0	2	1	0	2	1	2	0	0	3	2	4964
15	21	0	3	23	24	1	1	4	2	3	17	4	1	0	1	6	6	4961
0	2	0	0	4	8	5	0	1	0	0	3	2	1	1	0	2	0	4929
0	0	1	1	0	0	0	0	1	0	0	0	0	0	0	0	4	0	4912
2	2	2	1	7	14	1	0	2	0	0	5	0	2	0	5	6	2	4896
0	3	0	0	5	6	3	1	2	0	1	0	2	1	0	0	5	0	4894
5	15	2	1	15	14	4	2	4	0	1	7	5	2	0	9	9	1	4894
3	5	0	0	12	23	2	0	2	0	0	1	0	0	0	2	4	0	4882
1	1	0	0	5	1	0	0	1	0	0	1	1	0	0	0	4	0	4864
0	2	0	1	7	9	0	0	0	0	0	3	0	0	0	1	5	0	4820
5	9	0	6	8	27	2	0	1	0	0	0	1	2	0	0	8	1	4820
20	28	0	2	22	45	13	1	7	1	2	16	7	4	0	0	14	1	4815
16	14	1	0	49	18	14	0	2	0	3	29	3	12	0	3	5	11	4812
37	51	3	6	16	98	3	5	5	3	3	39	11	3	0	16	34	26	4794
1	0	0	0	19	1	0	0	1	0	0	0	3	0	0	1	3	0	4787
1	1	1	1	3	5	1	0	3	0	0	1	0	0	0	2	4	2	4785
1	1	2	0	28	9	1	0	1	0	0	4	1	1	0	0	5	0	4760
3	2	0	2	29	22	0	2	11	0	1	8	1	6	0	2	8	0	4750
9	29	0	2	18	32	9	0	4	0	2	11	10	2	0	5	16	2	4748
16	6	1	5	2	6	2	0	2	0	0	1	1	0	0	0	2	3	4736
0	9	2	0	3	34	2	2	2	0	1	5	3	0	0	3	5	1	4688
0	0	0	0	0	0	0	0	1	0	0	0	0	0	0	0	0	0	4677
3	27	4	0	2	14	5	1	3	0	2	4	3	2	5	5	13	27	4656
0	1	1	0	4	3	3	0	4	0	0	1	0	0	0	0	1	0	4627
0	2	1	1	5	5	1	0	1	0	1	2	1	0	0	5	5	0	4614
5	6	3	3	17	8	1	0	3	0	0	3	4	0	0	1	3	1	4605
1	10	2	1	14	20	1	0	2	0	0	2	0	1	0	3	8	0	4572
73	124	4	6	92	372	55	20	25	8	18	167	34	33	0	49	57	20	4569
0	1	0	0	3	6	1	0	1	0	0	0	2	0	0	1	3	0	4529
2	4	0	2	16	31	2	0	1	0	0	0	2	0	0	0	6	0	4528
0	4	0	0	13	3	0	0	2	0	0	0	0	3	0	0	4	0	4498
14	59	4	2	17	221	2	6	7	0	1	55	3	3	0	19	30	20	4490
2	3	1	1	6	7	0	0	4	0	0	4	3	1	0	1	7	0	4459
103	38	3	5	55	44	13	3	12	3	5	38	12	19	3	10	16	3	4434
0	2	0	2	4	2	3	0	1	0	0	0	0	0	0	1	4	0	4414
0	4	1	0	2	2	2	0	2	0	1	0	0	0	0	0	6	3	4402
0	3	1	0	14	5	2	0	2	0	0	2	1	1	0	0	4	0	4399
0	0	0	0	0	1	0	0	0	0	0	0	0	0	0	0	4	0	4398
0	13	4	1	0	10	2	0	3	0	1	0	2	3	0	3	0	0	4371
0	8	2	0	8	13	3	3	2	0	0	3	1	2	0	3	5	0	4366
1	0	0	0	11	6	0	0	1	0	0	1	0	0	0	1	3	0	4341
0	0	1	0	6	4	0	0	1	0	0	0	1	0	0	0	3	1	4339
14	32	0	1	25	113	2	4	3	1	0	15	5	0	0	20	17	0	4336
18	9	1	1	19	14	5	0	2	0	0	4	1	0	0	0	5	2	4332
0	16	1	0	10	50	0	1	6	2	1	5	5	0	0	7	5	0	4321
2	2	0	1	10	8	4	0	2	0	2	2	3	1	0	3	5	0	4319
0	1	0	1	2	1	0	0	1	0	0	0	0	0	0	0	5	0	4296
2	6	0	0	36	29	2	1	1	0	0	4	2	0	0	2	6	0	4262
0	1	0	0	2	5	0	0	2	0	0	0	0	0	0	0	1	0	4235
7	11	0	3	34	61	8	10	7	1	1	26	6	2	0	10	63	5	4216
6	12	0	4	15	27	2	2	3	0	1	10	1	0	0	4	17	11	4209
0	0	0	0	0	0	0	0	1	0	0	0	0	0	0	0	4	0	4196
0	11	0	3	7	30	4	2	3	1	0	10	1	2	0	10	7	0	4191
0	14	3	1	3	3	6	0	2	0	4	3	10	0	12	0	0	40	4149
10	65	1	3	26	145	5	5	7	1	0	48	11	0	0	28	16	6	4138
1	1	0	0	1	1	0	0	1	1	0	2	1	0	0	2	8	0	4125
1	0	0	2	0	3	0	0	0	0	0	2	0	0	0	0	1	0	4103
7	1	1	0	2	3	0	0	1	0	1	0	1	2	0	1	2	0	4095
36	47	3	7	26	175	27	14	7	2	9	56	10	21	0	16	39	15	4092
0	0	0	0	1	1	0	0	0	0	0	0	0	0	0	0	1	0	4087
17	37	1	2	141	53	8	2	6	2	4	28	4	0	0	3	8	1	4071
7	10	1	3	2	24	0	1	2	0	0	12	4	0	0	5	0	12	4045
7	18	0	2	12	13	1	2	3	0	0	2	4	0	0	4	17	4	4039
0	0	2	2	8	3	1	0	1	0	0	0	0	0	0	0	2	0	4036
1	1	0	1	3	16	0	1	1	0	0	0	3	0	0	1	1	0	4027
4	10	0	1	15	12	5	1	4	0	1	2	0	2	0	1	9	1	4024
0	1	0	1	1	3	0	0	1	0	0	0	0	0	0	0	3	0	4019
4	17	0	1	4	27	2	2	4	1	0	6	3	1	12	13	18	10	4013
6	21	0	1	17	40	2	3	3	1	1	9	4	0	0	7	14	1	4005
0	0	0	0	0	0	0	0	1	0	0	0	0	0	0	0	2	0	3980
6	8	3	0	4	6	3	0	1	0	1	1	2	1	0	1	6	2	3950
0	2	1	0	8	7	1	1	2	0	0	1	1	1	1	2	3	0	3942
1	4	1	6	5	11	3	0	1	0	0	3	1	0	0	0	4	0	3922
0	0	2	0	2	8	1	1	0	0	0	1	0	0	0	0	2	0	3896
0	0	0	0	0	0	0	0	0	0	0	0	0	0	0	0	2	0	3895
3	9	2	0	12	8	3	0	2	0	0	3	2	3	0	3	7	0	3885
4	27	0	2	27	81	0	2	5	1	0	13	2	0	0	13	6	0	3882
1	14	4	2	7	17	11	0	11	1	3	7	11	4	0	1	6	2	3836
0	2	0	0	16	5	0	0	1	0	2	2	0	2	0	0	4	0	3823
9	9	0	2	25	33	5	0	3	1	0	6	7	5	0	2	8	1	3822
0	0	1	1	0	0	0	0	2	0	0	0	1	0	0	0	0	0	3819
1	3	1	0	37	3	5	0	2	0	3	2	1	5	0	1	5	0	3818
4	21	1	5	4	46	7	1	7	0	0	21	1	3	0	12	24	6	3805
1	9	0	0	2	23	2	0	0	3	0	6	2	0	0	9	3	3	3793
9	7	1	0	3	13	0	0	1	1	0	3	5	0	0	1	10	0	3776
0	1	0	0	5	4	0	0	0	0	0	0	0	0	0	0	3	0	3752
8	9	1	2	12	29	5	0	0	0	0	4	3	2	0	1	14	3	3741
0	0	0	0	0	0	0	0	1	0	0	0	0	0	0	0	0	0	3740
7	16	0	0	19	81	1	1	1	3	0	12	0	6	0	8	10	26	3732
1	2	2	1	2	9	2	1	0	0	0	2	1	0	0	0	3	0	3690
1	8	0	1	10	30	0	0	3	1	2	6	2	1	0	5	6	6	3678
0	1	1	0	4	2	1	1	2	0	0	0	0	0	0	0	0	0	3666
5	7	0	0	3	11	0	1	2	4	1	7	2	0	0	4	11	3	3652
0	0	0	0	1	3	0	0	0	0	0	0	0	0	0	1	2	0	3647
6	6	0	1	18	52	4	0	1	0	0	3	0	0	0	1	3	0	3641
12	6	1	3	10	9	5	0	3	1	3	3	2	7	0	3	11	4	3607
14	18	0	3	19	50	5	0	3	0	4	17	2	1	7	5	8	0	3605
2	43	0	1	27	122	2	4	9	0	10	22	6	7	0	10	21	5	3600
3	26	0	4	8	51	3	3	5	0	0	14	7	0	0	6	11	3	3581
8	2	1	2	31	13	6	0	4	0	2	2	4	4	3	3	17	0	3575
0	0	0	2	1	6	0	0	1	0	0	0	1	0	0	1	3	0	3559
3	1	0	0	3	3	0	0	3	1	0	0	1	2	0	0	7	0	3556
0	0	0	0	1	0	0	0	0	0	0	0	0	0	0	0	2	0	3543
1	1	0	0	4	4	0	0	1	0	0	1	2	0	0	0	3	0	3520
0	0	2	1	27	6	1	0	2	0	2	1	2	1	0	0	3	0	3519
1	1	0	1	18	4	7	0	1	0	0	0	1	0	0	0	4	0	3468
1	4	2	2	7	6	6	0	3	0	1	3	2	2	0	0	4	1	3463
1	0	0	0	2	1	0	0	1	0	0	0	0	1	0	0	2	0	3458
1	1	1	0	0	0	0	0	1	0	0	1	0	0	0	3	8	0	3434
0	1	0	0	1	0	0	0	1	0	0	0	0	0	0	0	6	0	3419
0	0	0	1	2	1	0	0	1	0	0	0	0	0	0	0	2	0	3377
2	4	0	0	9	3	0	0	0	0	0	0	1	0	0	0	2	0	3375
0	0	0	1	2	1	0	0	0	0	0	0	1	0	0	0	3	0	3366
0	0	1	1	1	0	0	0	0	0	0	0	0	0	0	0	2	0	3362
0	1	3	0	0	1	2	1	0	0	0	1	0	0	3	0	4	8	3355
0	0	1	0	9	1	0	0	0	0	0	0	0	1	0	0	4	0	3349
1	0	0	0	0	0	4	0	1	0	1	0	0	0	67	1	3	30	3337
2	9	0	3	9	11	0	0	3	0	0	1	0	0	0	0	8	0	3312
1	2	0	0	2	3	0	0	1	0	0	0	0	0	0	1	3	0	3310
6	18	0	1	5	53	1	4	4	2	1	11	1	2	0	9	21	2	3284
2	0	1	0	5	4	3	0	1	0	0	1	0	0	0	0	4	3	3275
0	0	0	0	0	0	0	0	0	0	0	0	0	0	0	0	0	0	3245
4	2	1	3	2	18	0	2	5	0	0	7	0	0	0	4	12	3	3244
3	18	0	0	8	45	0	3	4	2	1	13	0	1	0	10	9	1	3234
0	0	0	0	1	0	0	0	1	0	0	0	0	0	0	0	4	0	3223
4	2	0	2	8	7	2	0	3	0	1	1	0	0	0	0	5	0	3221
0	0	0	0	0	0	0	0	0	0	0	0	0	0	0	0	3	0	3220
2	2	3	1	15	8	0	0	1	0	0	0	0	0	0	2	4	0	3218
0	0	0	0	3	1	0	0	2	1	0	1	0	0	0	0	2	0	3215
0	0	0	0	0	0	0	0	0	0	0	0	0	0	0	0	3	0	3189
0	0	0	0	1	0	0	0	1	0	0	0	0	0	0	0	3	0	3174
3	23	1	2	2	33	0	2	2	0	0	16	3	0	0	8	19	14	3169
0	5	3	1	10	12	1	0	1	1	0	4	4	1	0	2	7	0	3167
0	0	0	0	2	0	0	0	0	0	0	0	0	0	0	0	3	0	3157
0	0	0	0	1	0	0	0	1	0	0	0	0	0	0	0	6	0	3153
0	0	0	0	11	5	1	0	1	0	0	1	4	0	0	0	6	0	3150
1	2	1	2	76	3	3	0	1	0	2	3	2	1	0	0	5	0	3150
0	1	0	2	1	2	2	0	2	0	0	2	0	0	0	0	4	0	3136
1	10	1	1	7	18	2	1	5	0	0	9	0	0	0	3	5	1	3134
0	0	1	0	0	0	0	0	2	0	0	0	1	0	0	1	4	0	3132
0	0	0	0	0	0	0	0	1	0	0	0	0	0	0	0	3	0	3131
0	1	0	0	2	1	0	0	0	0	0	1	0	0	0	0	3	0	3126
0	0	0	0	0	0	0	0	1	0	0	0	1	0	0	0	3	0	3113
0	1	0	0	1	2	0	0	0	0	0	0	1	0	0	0	3	1	3108
5	5	0	0	2	1	1	0	1	0	2	0	1	0	0	0	2	0	3106
0	0	0	0	5	1	0	0	1	0	0	0	0	0	0	0	3	0	3102
0	0	0	0	0	0	0	0	1	0	0	0	0	0	0	0	1	0	3098
1	11	0	1	6	29	1	1	3	1	0	6	1	1	0	2	0	1	3089
0	1	0	1	7	7	0	0	1	0	0	0	3	1	0	0	6	0	3089
2	0	0	1	1	1	0	0	0	0	0	0	0	0	0	0	3	0	3089
1	5	0	0	0	10	0	1	2	0	0	2	0	0	0	2	11	2	3086
8	61	1	4	27	133	2	0	3	1	3	30	5	6	0	5	20	8	3080
0	0	0	0	1	0	0	0	0	0	0	0	0	0	0	0	3	0	3070
0	0	0	0	1	3	2	0	2	0	0	0	0	0	2	2	0	0	3052
0	2	0	0	1	0	0	0	1	0	0	1	3	0	0	0	3	0	3039
0	5	1	6	2	3	7	0	3	0	0	1	6	0	0	0	7	25	2995
1	0	1	1	2	0	1	0	0	0	0	0	1	0	0	0	0	0	2994
1	6	0	2	1	1	0	0	2	0	2	0	1	1	0	0	6	21	2992
0	1	1	0	0	0	0	0	2	0	0	0	1	0	0	0	0	0	2961
13	23	3	2	12	30	3	0	3	0	2	10	7	5	0	5	8	4	2952
2	3	0	3	6	6	0	0	2	0	0	1	0	0	0	0	3	0	2916
0	0	0	0	0	0	0	0	1	0	0	0	0	0	0	0	3	0	2914
0	2	0	0	4	15	5	1	3	0	0	1	3	0	0	3	7	0	2912
3	0	0	1	9	6	0	0	1	0	0	0	0	2	0	0	7	1	2904
17	4	1	2	28	34	8	1	4	0	5	24	2	2	0	5	10	0	2894
1	0	0	0	0	3	3	0	1	0	0	1	0	0	0	0	3	0	2890
3	8	4	2	34	10	6	2	20	0	3	11	2	14	0	0	9	2	2881
0	2	0	0	2	4	0	0	1	0	0	1	2	0	0	1	2	0	2861
0	0	0	0	1	1	0	0	1	0	0	0	0	0	0	0	3	0	2852
0	0	0	1	2	4	1	0	1	0	1	0	1	0	0	0	4	0	2844
8	7	0	2	20	16	11	3	3	1	1	7	3	0	0	3	22	5	2839
0	1	0	1	0	0	0	0	1	0	0	0	0	0	0	0	5	0	2836
1	0	1	0	3	1	0	0	1	0	0	0	0	0	0	0	3	0	2835
3	0	0	1	3	16	0	1	3	0	0	4	2	0	0	5	7	5	2823
1	1	0	0	6	1	1	0	2	0	0	0	0	0	0	0	0	1	2794
2	8	0	5	10	7	1	0	1	0	0	2	1	0	0	0	7	0	2756
4	1	1	3	3	2	2	0	2	0	0	2	1	0	0	1	5	0	2755
1	0	2	0	1	0	2	0	1	0	0	0	0	0	0	0	1	0	2732
2	4	0	1	2	4	0	1	3	1	0	4	0	0	0	2	15	2	2729
1	11	1	3	18	19	2	0	2	0	0	3	2	3	0	3	19	1	2728
0	0	0	0	1	0	0	0	1	0	0	0	0	0	0	1	3	0	2706
0	0	0	0	0	0	0	0	0	0	0	0	0	0	0	0	3	0	2704
0	0	0	1	2	2	0	0	0	0	0	0	0	0	0	0	3	0	2693
0	0	0	0	0	0	0	0	0	0	0	0	0	0	0	0	3	0	2689
4	4	2	3	0	7	7	1	5	0	0	2	0	6	0	3	23	1	2665
0	0	0	0	0	0	0	0	0	0	0	0	0	0	0	0	3	0	2645
0	0	0	0	1	0	0	0	0	0	0	0	0	0	0	0	5	0	2632
0	1	0	4	3	4	1	0	1	0	0	0	1	0	0	1	3	0	2629
0	0	0	2	5	1	7	0	1	0	0	0	1	0	0	0	4	1	2621
1	0	0	0	5	16	1	0	2	0	0	1	1	0	0	0	3	0	2593
2	1	0	1	16	4	4	0	2	0	0	0	4	2	0	0	4	2	2588
0	0	0	0	1	1	0	0	1	0	0	0	0	0	0	0	3	0	2583
14	23	0	3	22	85	0	3	5	10	0	26	6	3	0	13	16	26	2578
2	4	0	1	0	14	1	0	2	0	0	3	0	0	0	3	15	5	2573
3	5	1	0	8	13	0	0	2	0	0	8	0	0	0	0	4	0	2559
0	0	0	0	2	0	1	0	0	0	0	0	0	0	0	1	3	0	2555
0	0	0	0	2	0	0	0	0	0	0	0	0	0	0	0	4	0	2551
0	1	0	0	1	1	0	0	1	0	0	0	2	0	0	1	2	0	2527
2	4	3	1	13	9	1	0	2	0	0	1	1	3	0	1	4	1	2522
0	0	0	0	0	1	2	0	1	0	0	0	0	0	0	0	2	0	2522
2	3	0	2	5	10	3	0	1	0	0	1	0	0	0	0	3	1	2490
0	0	1	0	1	0	0	0	0	0	0	0	0	0	0	0	0	0	2467
0	0	0	0	1	0	0	0	0	0	0	0	0	0	0	0	3	0	2462
0	0	0	0	0	0	0	0	0	0	0	0	0	0	0	0	3	0	2456
0	0	0	0	1	0	0	0	0	0	0	0	0	0	0	0	2	0	2455
0	0	0	0	1	0	0	0	0	0	0	0	0	0	0	0	0	0	2448
0	2	0	1	0	0	0	0	2	0	0	0	0	0	0	0	7	0	2444
1	0	0	2	1	0	1	0	2	0	0	1	0	0	0	1	3	0	2437
0	0	0	0	0	0	1	0	0	0	0	0	1	0	0	0	3	0	2429
2	3	0	0	0	9	1	2	1	1	0	5	0	0	0	3	12	0	2427
0	0	1	0	1	0	0	0	1	0	0	1	0	0	0	1	6	0	2426
0	4	0	1	5	13	0	1	2	0	0	2	3	0	0	2	3	1	2412
0	0	0	0	4	0	0	0	1	0	0	1	3	0	0	1	3	0	2408
1	3	0	3	1	1	0	0	1	0	0	0	3	0	0	0	4	0	2404
0	0	1	1	0	3	2	0	0	0	1	0	0	0	0	0	3	1	2401
0	0	0	0	2	0	0	0	1	0	0	0	0	0	0	0	0	0	2398
0	0	0	0	2	0	0	0	1	0	0	0	0	0	0	0	2	0	2397
6	2	3	6	8	1	2	0	0	0	0	2	3	0	0	0	4	1	2394
0	0	0	0	2	0	0	0	1	0	0	0	0	0	0	0	3	0	2382
0	0	0	0	1	2	0	0	1	0	0	0	0	0	0	0	3	0	2376
2	3	0	2	3	11	1	2	2	0	0	1	2	0	0	4	11	0	2368
0	0	0	0	4	1	2	0	1	0	0	0	1	0	0	0	3	0	2360
1	0	1	0	0	0	0	0	0	0	0	0	0	0	0	0	0	1	2337
2	0	1	0	1	1	5	0	1	0	0	1	0	0	0	0	3	0	2329
0	0	0	0	0	0	0	0	1	0	0	0	0	0	0	0	3	0	2322
1	5	0	1	2	11	0	1	2	0	0	2	3	0	0	1	15	2	2321
0	1	0	0	0	0	0	0	0	0	0	0	0	0	0	0	3	0	2319
0	0	0	0	1	0	0	0	1	0	0	0	0	0	0	0	3	0	2308
1	1	0	0	0	19	1	1	1	0	0	3	0	0	0	1	0	5	2306
0	0	0	0	0	0	0	0	0	0	0	0	0	0	0	0	2	0	2306
1	39	41	6	1	7	21	1	1	0	1	4	9	6	1	2	7	207	2302
0	0	1	0	3	0	0	0	1	0	0	0	0	0	0	0	3	0	2299
0	2	0	0	3	6	0	0	0	0	0	0	0	0	0	0	4	0	2294
6	0	0	3	4	2	3	0	0	0	0	0	0	0	0	0	2	0	2289
0	0	0	0	0	0	0	0	0	0	1	0	0	0	0	0	4	0	2283
2	0	0	0	1	3	1	2	3	0	0	3	0	0	0	2	8	2	2269
1	2	37	2	4	2	5	0	1	0	0	0	2	1	0	0	5	1	2261
0	0	0	0	0	0	0	0	0	0	0	0	0	0	0	0	0	0	2258
0	0	0	0	1	1	0	0	0	0	0	0	0	0	0	0	4	0	2255
0	0	4	4	3	0	3	0	0	0	0	3	0	2	0	0	0	0	2254
4	0	0	1	0	0	0	0	1	0	0	0	0	0	0	0	3	0	2253
0	0	0	0	0	0	0	0	1	0	0	0	2	0	0	0	0	0	2250
0	0	0	0	0	0	0	0	0	0	0	0	0	0	0	1	3	0	2247
0	0	0	2	0	0	0	0	1	0	0	0	0	0	0	0	2	0	2244
0	0	0	0	3	2	0	0	2	0	0	0	1	0	0	1	2	0	2228
0	0	0	0	0	2	1	0	1	0	0	0	0	0	0	0	2	0	2225
1	1	0	0	9	7	0	0	1	0	0	2	0	0	0	1	0	1	2205
0	1	1	0	0	0	0	0	0	0	0	0	0	0	0	0	1	0	2203
0	0	0	0	1	0	0	0	1	0	0	0	0	0	0	0	0	0	2194
0	0	0	0	0	1	0	0	0	0	0	0	0	0	0	0	3	0	2190
0	0	0	0	0	0	0	0	0	0	0	0	0	0	0	0	0	0	2189
8	2	0	0	17	13	0	0	1	0	0	0	1	2	0	0	6	1	2186
0	5	2	1	2	5	2	0	1	0	1	4	18	3	0	0	4	1	2177
2	1	0	0	1	2	0	1	1	0	0	0	0	0	0	0	3	1	2162
0	0	0	0	0	0	0	0	0	0	0	0	0	0	0	0	2	0	2133
0	0	0	0	0	0	0	0	0	0	0	0	0	0	0	0	0	0	2122
0	1	1	0	1	3	3	0	0	0	0	3	3	0	0	0	5	1	2116
0	0	0	0	10	0	1	0	1	0	0	0	2	0	0	0	3	0	2114
2	1	0	2	0	2	0	0	2	0	0	1	0	0	0	3	8	0	2113
0	0	0	0	1	1	0	0	0	0	0	0	0	0	0	0	0	0	2105
0	0	0	0	0	0	0	0	0	0	0	0	0	0	0	0	3	0	2090
0	0	0	2	5	4	0	0	1	0	0	0	0	0	0	0	3	0	2064
0	0	0	0	0	0	0	0	0	0	0	0	0	0	0	0	3	0	2057
0	0	0	0	2	0	0	0	0	0	0	0	0	0	0	0	2	0	2049
0	0	0	0	0	0	0	0	0	0	0	0	2	0	0	0	0	0	2047
0	0	0	0	0	0	0	0	1	0	0	0	0	0	0	0	3	0	2044
0	2	0	0	0	3	1	0	2	0	0	0	1	0	0	1	4	0	2039
0	0	0	0	0	1	0	0	1	0	0	0	0	0	0	0	2	0	2039
0	0	0	0	1	0	0	0	0	0	0	0	0	0	0	0	2	0	2036
0	0	0	0	1	0	0	0	0	0	0	0	0	0	0	0	3	0	2031
2	5	0	4	7	4	2	0	0	0	0	1	1	0	0	0	2	0	2025
0	0	0	0	2	0	0	0	1	0	0	0	0	0	0	0	2	0	2025
0	0	0	0	3	0	0	0	0	0	0	0	0	0	0	0	3	0	2016
0	4	0	1	1	6	0	2	2	0	0	4	0	0	0	2	17	1	2007
0	1	0	1	5	4	1	0	0	0	0	4	2	0	0	1	4	0	1978
0	0	0	0	0	0	0	0	0	0	0	0	0	0	0	0	3	0	1977
0	0	0	0	1	1	0	0	1	0	0	0	0	0	0	0	0	0	1976
0	0	0	0	5	2	0	0	1	0	0	0	1	0	0	0	7	0	1976
0	0	0	0	0	0	0	0	0	0	0	0	1	0	0	0	3	0	1970
0	0	2	2	0	0	0	0	1	0	0	0	0	0	0	0	1	0	1965
0	2	1	2	1	13	0	1	0	0	0	1	0	0	0	2	8	1	1965
0	0	0	0	0	0	0	0	0	0	0	0	0	0	0	0	2	0	1954
0	0	0	0	2	1	1	0	1	0	0	0	2	0	0	1	2	0	1950
1	0	0	0	1	0	0	0	0	0	0	0	0	0	0	0	4	0	1943
0	0	0	2	4	10	0	0	1	0	0	1	0	0	0	0	5	0	1942
0	1	1	0	1	2	0	0	0	0	0	1	1	0	0	0	0	0	1937
0	0	0	0	0	0	0	0	0	0	0	0	0	0	0	0	3	0	1936
0	0	0	0	3	0	0	0	1	0	0	0	0	0	0	0	4	0	1932
0	0	0	0	0	0	0	0	0	0	0	0	0	0	0	0	3	0	1925
0	0	1	2	0	0	4	0	0	0	0	0	1	0	0	1	3	0	1922
0	0	0	0	0	0	0	0	1	0	0	0	0	0	0	0	3	0	1916
4	12	1	2	3	8	0	1	2	0	0	6	1	1	0	4	19	2	1903
8	78	6	2	8	19	17	0	1	0	13	8	14	1	263	1	7	298	1897
3	10	1	2	8	24	2	1	2	0	0	6	1	3	0	4	17	2	1893
0	0	0	0	3	0	0	0	0	0	0	0	0	0	0	0	3	0	1865
0	0	0	0	3	0	0	0	0	0	0	0	0	0	0	0	3	0	1860
0	0	0	0	0	1	0	0	1	0	0	0	0	0	0	0	2	0	1859
8	24	0	2	23	24	0	0	3	0	4	11	2	0	0	0	12	2	1843
0	0	0	0	1	0	0	0	1	0	0	0	0	0	0	0	3	0	1834
0	0	0	0	0	0	0	0	0	0	0	1	0	0	0	0	3	0	1831
3	43	7	2	19	15	14	3	6	0	5	8	21	8	0	8	13	2	1824
3	1	0	1	0	1	2	0	0	0	0	0	0	0	0	0	4	0	1815
1	6	0	0	0	2	1	0	1	0	0	1	2	0	0	2	3	0	1803
0	0	0	0	0	0	0	0	0	0	0	0	0	0	0	0	3	0	1797
0	0	0	0	3	0	0	0	1	0	0	0	0	0	0	0	3	0	1782
1	1	0	0	0	1	0	0	0	0	0	1	1	0	0	0	4	0	1777
0	0	0	0	0	0	0	0	0	0	0	0	0	0	0	0	3	0	1770
0	0	0	0	1	0	0	0	1	0	0	2	0	0	0	1	3	0	1758
0	0	0	0	0	0	0	0	0	0	0	0	0	0	0	0	3	0	1756
0	0	0	0	0	0	1	0	1	0	0	0	0	0	0	0	3	0	1753
0	0	0	0	1	0	0	0	0	0	0	0	0	0	0	0	3	0	1745
0	0	1	0	0	0	0	0	0	0	0	0	0	0	0	0	3	0	1743
0	0	0	0	0	0	0	0	1	0	0	0	0	0	0	1	2	0	1741
0	0	0	0	2	1	0	0	0	0	0	0	0	0	0	0	3	0	1727
3	4	1	1	1	10	0	0	1	0	0	4	2	0	0	2	10	0	1720
0	0	0	0	0	0	0	0	1	0	0	0	0	0	0	0	3	0	1719
0	0	0	0	0	0	0	0	0	0	0	0	0	0	0	0	3	0	1714
0	0	0	0	0	0	0	0	0	0	0	0	0	0	0	0	0	0	1713
0	0	0	0	1	0	0	0	1	0	0	0	0	0	0	0	4	0	1709
0	0	0	0	0	0	0	0	0	0	0	0	0	0	0	0	2	0	1707
0	1	0	0	6	0	0	0	0	0	0	1	0	0	0	0	2	0	1705
0	0	0	0	0	0	0	0	0	0	0	0	0	0	0	0	0	0	1702
0	1	0	0	1	0	0	0	0	0	0	0	0	0	0	0	3	0	1698
0	0	0	0	0	0	0	0	0	0	0	0	0	0	0	0	3	0	1696
0	0	0	0	1	2	0	0	1	0	0	0	0	0	0	0	2	0	1688
0	0	0	0	0	0	0	0	0	0	0	0	0	0	0	0	3	0	1680
1	0	1	0	0	0	3	0	1	0	0	0	0	0	0	0	3	0	1679
1	0	0	0	0	1	1	0	0	0	0	0	0	0	0	0	2	1	1678
0	1	0	0	1	1	0	0	0	0	1	0	0	0	0	0	3	0	1670
1	23	40	4	1	2	0	0	1	0	0	2	6	6	2	0	9	26	1666
0	0	0	0	0	0	0	0	0	0	0	0	0	0	0	1	3	0	1665
0	0	1	0	0	0	0	0	0	0	0	0	0	0	0	0	2	0	1664
0	0	0	1	0	0	0	0	0	0	0	0	0	0	0	1	3	0	1659
1	0	0	0	17	1	0	0	2	0	1	2	3	3	0	0	5	0	1659
3	9	0	3	11	6	4	0	3	0	0	4	0	1	0	0	6	0	1659
0	0	0	0	0	0	0	0	1	0	0	0	0	0	0	0	3	0	1656
0	1	0	0	3	1	2	0	1	0	0	0	1	0	0	0	2	0	1654
0	0	0	0	0	0	0	0	0	0	0	0	0	0	0	0	2	0	1649
0	7	1	2	4	2	2	2	0	0	0	3	6	0	0	0	5	5	1647
1	2	0	1	1	1	0	0	0	0	0	0	0	0	0	0	6	0	1647
0	0	0	0	1	0	0	0	0	0	0	0	0	0	0	0	3	0	1645
0	0	0	1	2	0	1	0	0	0	0	0	1	0	0	0	3	0	1641
0	0	0	0	0	1	0	1	1	0	0	2	0	0	0	2	9	1	1637
2	0	0	2	1	0	0	0	0	0	0	0	1	0	0	0	2	0	1627
1	3	0	0	0	0	0	0	0	0	0	0	0	1	0	0	3	0	1623
0	0	1	4	1	0	3	0	0	0	0	1	0	2	0	0	4	1	1620
0	1	0	2	0	0	0	0	0	0	0	1	0	0	0	0	3	0	1601
1	0	0	0	3	0	0	0	0	0	0	0	1	0	0	0	4	0	1599
33	19	0	2	17	76	6	2	0	2	0	14	7	1	0	4	10	22	1591
4	0	0	0	3	1	0	0	0	1	0	0	0	0	0	0	3	1	1588
0	0	0	0	0	0	0	0	0	0	0	0	0	0	0	0	2	0	1570
0	0	0	0	0	0	0	0	0	0	0	0	0	0	0	0	3	0	1563
0	0	0	0	0	0	0	0	0	0	0	1	0	0	0	0	2	0	1563
0	0	0	0	2	0	0	0	0	0	0	0	0	0	0	0	4	0	1561
0	0	0	0	0	0	0	0	0	0	0	0	0	0	0	0	3	0	1551
0	0	0	0	0	1	1	0	2	0	0	0	0	0	0	0	6	0	1548
0	0	0	0	6	0	0	0	1	0	0	2	0	0	0	0	3	1	1541
1	2	0	0	0	4	0	0	1	0	0	1	0	0	0	1	4	2	1524
0	0	0	0	2	0	0	0	0	0	0	0	0	0	0	0	3	0	1520
0	0	0	0	0	0	0	0	0	0	0	0	0	0	0	0	3	0	1514
0	0	0	0	0	0	0	0	1	0	0	0	0	0	0	0	2	0	1513
0	0	0	0	0	0	0	0	0	0	0	0	0	0	0	0	1	0	1512
0	0	0	0	0	0	0	0	0	0	0	1	2	0	0	0	3	0	1510
0	0	0	0	0	0	0	0	0	0	0	0	0	0	0	0	3	0	1510
0	0	0	0	0	0	0	0	0	0	0	0	0	0	0	0	3	0	1506
0	0	0	0	0	0	0	0	0	0	0	0	0	0	0	0	3	0	1506
0	0	0	0	1	0	0	0	0	0	0	0	0	0	0	0	2	0	1498
1	22	3	1	1	9	13	0	2	0	2	3	5	2	1	0	8	83	1486
1	4	1	1	9	2	2	0	1	0	0	3	3	0	0	1	4	0	1484
0	2	0	0	2	1	0	0	1	0	0	0	1	0	0	1	0	0	1483
0	0	0	0	0	1	0	0	0	0	0	0	0	0	0	0	3	0	1483
0	0	0	0	0	0	0	0	0	0	0	0	0	0	0	0	0	0	1482
0	0	0	2	2	0	0	0	0	0	0	0	0	0	0	0	3	0	1475
0	0	0	0	0	0	0	0	1	0	0	0	0	0	0	0	3	0	1472
0	1	0	0	1	0	0	0	0	0	0	0	0	0	0	0	3	0	1470
3	6	0	1	30	4	0	0	2	0	0	3	2	1	0	3	10	0	1459
0	1	0	0	4	0	1	0	2	0	0	0	0	0	0	0	3	0	1452
0	0	0	0	0	0	0	0	0	0	0	0	0	0	0	0	0	0	1446
0	0	0	0	0	0	0	0	0	0	0	0	0	0	0	0	3	0	1436
0	0	0	0	1	1	0	0	1	0	0	0	0	0	0	0	3	0	1436
0	0	0	0	0	0	0	0	0	0	0	0	0	0	0	0	3	0	1435
0	0	0	0	0	0	0	0	0	0	0	2	0	0	0	0	4	0	1434
0	0	0	0	3	3	0	0	0	0	0	0	0	0	0	0	3	0	1431
0	0	0	0	0	0	0	0	0	0	0	1	0	0	0	0	4	0	1430
0	1	0	0	1	0	0	0	1	0	0	0	1	0	0	0	2	0	1427
0	0	0	0	1	0	0	0	0	0	0	0	0	0	0	0	2	0	1427
0	0	0	0	0	0	0	0	0	0	0	0	0	0	0	0	2	0	1417
0	0	1	1	2	2	0	0	2	0	0	0	0	0	0	0	4	0	1415
0	0	0	1	1	1	0	0	0	0	0	0	1	0	0	0	2	0	1411
0	1	0	0	5	0	0	0	0	0	0	1	0	1	0	0	5	0	1407
0	0	0	0	0	0	0	0	1	0	0	0	0	0	0	0	3	0	1403
0	0	0	2	0	0	1	0	0	0	0	1	0	0	0	0	3	0	1399
0	0	0	1	0	0	0	0	1	0	0	0	0	0	0	1	3	0	1394
0	0	1	2	1	0	0	0	0	0	0	0	1	0	0	0	3	0	1392
0	0	0	0	5	1	0	0	0	0	0	0	0	0	0	0	3	0	1391
0	0	0	0	4	0	2	0	0	0	0	1	1	0	0	0	3	0	1381
0	1	0	0	1	0	0	0	0	0	0	0	0	0	0	0	2	0	1381
1	0	0	2	1	0	0	0	0	0	0	0	0	0	0	0	3	0	1380
0	0	0	1	1	0	0	0	0	0	0	0	0	0	0	0	6	0	1379
0	0	0	2	12	1	0	0	0	0	0	0	3	0	0	0	2	0	1375
0	0	0	0	0	0	0	0	1	0	0	0	0	0	0	0	3	0	1364
1	0	8	0	3	0	2	0	1	0	1	0	0	1	0	1	7	0	1359
0	0	0	0	0	1	0	0	0	0	0	0	0	0	0	0	4	0	1351
0	0	0	0	1	0	0	0	0	0	0	0	0	0	0	0	3	0	1345
0	0	0	0	1	0	0	0	0	0	0	0	0	0	0	0	3	0	1336
0	1	0	0	0	0	0	0	0	0	0	0	0	0	0	0	3	0	1332
0	0	0	0	0	0	0	0	0	0	0	0	0	0	0	0	1	0	1331
0	0	0	0	3	0	0	0	0	0	0	0	0	0	0	0	4	0	1330
0	0	0	0	0	0	0	0	0	0	0	0	1	0	0	1	8	0	1324
0	0	0	0	1	0	0	0	0	0	0	0	0	0	0	0	3	0	1315
0	0	0	0	1	0	0	0	0	0	0	0	0	0	0	0	3	0	1306
0	0	1	0	0	0	0	0	0	0	0	0	0	0	0	0	3	0	1306
0	0	0	0	1	0	0	0	1	0	0	0	2	0	0	0	3	0	1303
4	8	0	1	4	17	0	1	3	2	0	3	4	0	0	2	16	6	1299
0	0	0	1	13	0	4	0	0	0	0	0	1	0	0	0	4	1	1297
0	0	0	0	0	0	0	0	0	0	0	0	1	0	0	0	3	0	1295
0	0	0	1	0	0	0	0	0	0	0	0	0	0	0	0	4	0	1290
0	0	0	0	0	0	0	0	0	0	0	0	0	0	0	0	3	0	1283
0	2	0	0	0	0	0	0	1	0	0	0	0	0	0	0	3	0	1279
0	0	0	0	0	0	0	0	0	0	0	0	0	0	0	0	3	0	1279
0	0	0	0	0	0	0	0	0	0	0	0	0	0	0	0	3	0	1279
0	0	0	0	0	0	0	0	0	0	0	0	1	0	0	0	3	0	1275
0	0	0	0	0	0	0	0	0	0	0	0	0	0	0	0	2	0	1273
0	0	0	0	1	1	0	0	0	0	0	0	0	0	0	0	2	0	1268
0	0	1	0	0	0	0	0	0	0	0	1	0	0	0	0	1	0	1263
1	3	0	0	6	2	0	0	5	0	0	1	0	0	0	1	3	1	1252
0	0	0	0	2	1	0	0	1	0	0	0	0	0	0	0	3	0	1241
0	1	0	0	4	3	2	0	2	0	0	0	2	0	0	0	3	0	1240
0	0	0	0	0	0	0	0	0	0	0	0	0	0	0	0	0	0	1239
0	0	0	0	0	0	0	0	0	0	0	0	0	0	0	0	3	0	1235
0	0	0	1	0	0	0	0	0	0	0	0	0	0	0	0	3	0	1219
0	0	0	0	0	0	0	0	0	0	0	0	0	0	0	0	3	0	1218
0	0	0	0	0	0	0	0	0	0	0	0	0	0	0	0	3	0	1210
0	0	0	0	0	0	0	0	0	0	0	0	0	0	0	1	2	0	1210
0	0	0	0	0	2	0	0	0	0	0	0	0	0	0	0	3	0	1208
0	0	0	0	0	0	0	0	0	0	0	0	1	0	0	0	0	0	1208
0	0	0	0	0	0	0	0	0	0	0	0	0	0	0	0	4	0	1203
0	0	0	0	2	0	0	0	0	0	0	0	0	0	0	0	3	0	1197
0	0	0	0	3	1	0	0	1	0	0	0	0	0	0	0	0	0	1186
0	1	0	1	0	0	0	0	1	0	0	0	0	0	0	0	0	1	1175
0	0	0	0	0	0	0	0	0	0	0	0	0	0	0	0	0	0	1168
0	0	0	0	0	0	0	0	0	0	0	0	0	0	0	0	0	0	1165
0	0	1	0	0	1	0	0	0	0	0	0	0	0	0	0	1	0	1161
0	0	0	0	0	0	0	0	0	0	0	0	0	0	0	0	2	0	1160
0	0	0	0	0	0	0	0	0	0	0	0	0	0	0	0	2	0	1160
0	0	1	0	2	0	0	0	0	0	0	0	0	0	0	0	3	0	1157
0	0	0	0	1	1	0	0	0	0	0	0	0	0	0	0	1	0	1154
0	0	0	0	0	0	0	0	1	0	0	0	0	0	0	0	3	0	1153
0	0	0	0	0	0	0	0	0	0	0	0	0	0	0	0	3	0	1145
0	0	0	0	0	2	0	0	0	0	0	0	1	0	0	0	3	0	1130
0	0	0	0	0	0	0	0	0	0	0	0	0	0	0	0	2	0	1111
71	51	0	0	49	225	18	9	2	2	10	53	2	19	0	13	13	23	1094
0	0	0	0	0	0	0	0	0	0	0	0	0	0	0	0	3	0	1090
0	0	0	0	1	0	0	0	0	0	0	0	0	0	0	0	0	0	1087
0	0	0	0	8	3	3	0	0	0	0	0	6	0	0	0	3	0	1086
1	0	0	1	0	0	0	0	2	0	0	1	0	0	0	3	2	1	1082
0	0	2	4	3	1	0	0	0	0	2	0	0	0	0	0	0	0	1082
4	0	0	0	4	2	0	0	0	0	0	1	0	0	0	0	2	0	1075
0	0	0	0	0	0	0	0	1	0	0	0	0	0	0	0	3	0	1068
0	0	0	0	0	0	0	0	0	0	0	0	0	0	0	0	3	0	1053
0	0	0	0	0	0	0	0	0	0	0	0	0	0	0	0	4	0	1042
0	0	5	2	3	0	2	0	1	0	0	0	0	0	0	0	2	1	1033
0	0	0	0	0	1	0	0	0	0	0	0	0	0	0	0	0	0	1031
0	0	0	0	1	0	0	0	0	0	0	0	0	0	0	0	2	0	1031
0	0	0	0	0	0	0	0	0	0	0	0	0	0	0	0	3	0	1030
0	0	0	0	0	0	0	0	0	0	0	0	0	0	0	0	3	0	1028
0	0	0	0	1	0	0	0	0	0	0	0	0	0	0	0	4	0	1022
0	0	0	0	0	0	0	0	0	0	0	0	0	0	0	0	3	0	1013
0	0	0	0	0	0	0	0	0	0	0	0	0	0	0	0	0	1	1012
0	2	0	0	0	9	0	0	1	0	0	0	0	0	0	1	3	2	1006
0	0	0	0	0	0	0	0	0	0	0	0	0	0	0	0	3	0	1003
0	0	0	0	0	0	0	0	0	0	0	0	0	0	0	0	2	0	997
0	0	0	0	0	0	0	0	1	0	0	0	1	0	0	0	4	0	994
0	0	0	2	0	0	0	0	0	0	0	0	0	0	0	0	0	0	990
0	0	0	0	0	1	0	0	0	0	0	0	0	0	0	0	3	0	979
0	0	0	0	1	0	0	0	0	0	0	0	0	0	0	0	1	0	969
0	0	0	0	0	0	0	0	1	0	0	0	0	0	0	0	2	0	968
0	0	1	1	0	0	0	0	0	0	0	0	0	0	0	0	4	0	965
0	0	0	0	0	0	0	0	0	0	0	0	0	0	0	0	3	0	965
0	0	0	0	0	0	0	0	0	0	0	0	0	0	0	0	2	0	956
0	0	0	0	0	0	0	0	0	0	0	0	0	0	0	0	3	0	955
0	0	0	0	0	0	0	0	0	0	0	0	0	0	0	0	3	0	946
0	0	0	0	0	0	1	0	1	0	0	0	0	0	0	0	7	0	941
0	0	0	0	0	0	0	0	0	0	0	0	0	0	0	0	2	0	939
0	0	0	0	0	0	0	0	0	0	0	0	0	0	0	0	3	0	938
0	0	0	0	0	0	0	0	0	0	0	1	1	0	0	1	2	0	937
2	0	0	2	1	0	0	0	0	0	0	0	1	0	0	0	3	0	923
0	0	0	0	0	0	0	0	0	0	0	0	0	0	0	0	2	0	921
0	0	0	0	0	0	0	0	0	0	0	0	0	0	0	0	3	0	902
0	0	0	0	0	0	0	0	0	0	0	0	0	0	0	0	3	0	902
0	0	0	0	0	0	0	0	0	0	0	0	0	0	0	0	2	0	899
0	0	0	0	0	0	0	0	0	0	0	0	1	0	0	0	3	0	894
0	0	0	0	0	0	0	0	0	0	0	0	0	0	0	0	3	0	889
0	0	0	0	1	1	0	0	0	0	0	0	0	0	0	0	0	0	885
0	0	0	0	0	0	0	0	0	0	0	0	0	0	0	0	0	0	854
0	0	0	0	0	0	0	0	0	0	0	0	0	0	0	0	3	0	850
0	0	0	0	1	0	0	0	0	0	0	0	0	0	0	0	3	0	846
0	0	0	0	0	0	0	0	0	0	0	0	0	0	0	0	3	0	846
0	0	0	0	1	0	0	0	0	0	0	0	0	0	0	0	3	0	842
0	0	0	0	0	0	0	0	0	0	0	0	0	0	0	0	0	0	834
0	0	0	0	0	0	0	0	0	0	0	0	0	0	0	0	3	0	832
0	0	0	0	0	0	0	0	0	0	0	0	0	0	0	0	3	0	828
0	0	0	0	1	0	0	0	0	0	0	0	0	0	0	0	3	0	826
0	0	0	0	0	0	0	0	0	0	0	0	0	0	0	0	1	0	823
0	0	0	0	2	0	0	0	0	0	0	0	0	0	0	0	3	0	822
0	0	0	1	0	0	0	0	1	0	0	0	1	1	0	0	4	0	808
0	0	0	0	0	0	0	0	0	0	0	0	0	0	0	0	0	0	807
0	0	0	0	0	0	0	0	0	0	0	0	0	0	0	0	2	0	803
0	0	0	0	1	1	0	0	0	0	0	0	0	0	0	0	3	0	768
4	1	1	3	1	3	2	0	0	0	0	0	0	0	0	0	2	0	758
0	2	0	0	0	1	0	0	0	0	0	0	0	0	0	0	3	0	756
0	0	0	0	0	0	0	0	0	0	0	0	0	0	0	0	3	0	753
0	0	0	0	2	0	0	0	1	0	0	0	3	0	0	0	2	0	749
0	1	0	0	0	1	0	0	0	0	0	0	0	0	0	0	3	0	741
0	0	0	0	2	0	0	0	1	0	0	0	0	0	0	0	3	0	731
0	1	2	0	0	0	0	0	0	0	0	0	2	0	0	0	0	0	714
0	0	0	0	0	0	0	0	0	0	0	0	1	0	0	0	3	0	692
0	0	0	0	0	0	0	0	0	0	0	0	0	0	0	0	3	0	684
0	0	0	0	0	0	0	0	0	0	0	0	0	0	0	0	3	0	672
0	0	0	0	2	0	0	0	0	0	0	0	0	0	0	0	1	0	671
0	0	0	0	1	0	0	0	0	0	0	0	0	0	0	0	3	0	647
0	0	0	0	1	0	0	0	1	0	0	0	0	0	0	0	2	0	639
0	3	4	3	0	0	5	0	1	0	0	1	1	3	0	0	5	0	634
2	1	0	0	4	1	0	0	2	0	0	1	2	0	0	2	3	0	610
0	0	0	0	0	0	0	0	0	0	0	0	0	0	0	0	0	0	590
0	0	0	0	0	0	0	0	0	0	0	0	0	0	0	0	3	0	575
0	0	0	0	0	1	0	0	0	0	0	0	0	0	0	0	3	0	572
0	0	0	0	0	0	0	0	1	0	0	0	3	0	0	0	2	1	569
0	0	0	0	1	0	0	0	1	0	0	0	0	0	0	0	4	0	566
0	0	0	0	0	0	0	0	0	0	0	0	0	0	0	0	3	0	566
0	0	0	0	2	0	0	0	0	0	0	0	0	0	0	0	0	0	566
0	0	0	0	0	0	0	0	0	0	0	2	0	0	0	0	1	0	566
0	0	0	0	0	1	0	0	0	0	0	0	0	0	0	0	3	0	565
0	0	0	0	0	0	0	0	0	0	0	0	0	0	0	0	0	0	563
0	1	0	0	1	0	0	0	0	0	0	0	0	0	0	0	3	0	560
0	0	0	0	0	0	0	0	0	0	0	0	0	0	0	0	3	0	498
0	0	0	0	0	1	0	0	0	0	0	0	0	0	0	0	3	0	481
0	4	1	1	0	0	0	0	0	0	0	0	1	0	0	0	0	0	455
0	0	0	0	0	0	0	0	0	0	0	0	0	0	0	0	3	0	441
0	0	0	0	0	0	0	0	0	0	0	0	0	0	0	0	3	0	427
0	0	0	0	1	0	0	0	0	0	0	0	1	0	0	0	3	0	421
1	0	0	1	0	0	0	0	0	0	0	0	0	0	0	0	2	0	347
0	0	0	0	0	0	0	0	0	0	0	0	0	0	0	0	3	0	255
0	0	0	0	0	0	0	0	0	0	0	0	0	0	0	0	4	0	58

## Sheet: Population Weighting Modeling D
NFURB	FAURB	HURB	AURB	NFUNRB	FAUNRB	HUNRB	AUNRB	NFRRB	FARRB	ARRB	ARNRB	FARNRB	NFRNRB	slop	elevation	light intensity	POI density	road density	Logarithm of population
2.66667	1690	8.21667	25.8333	6.125	1150	1.75	24.5	2	227301	20	24.6312	53037.2	1.34752	16.5058	1943.16	0	0.0951258	0.235365	3.74021
0	0	0	0	0	0	0	0	2	199047	20	23.5186	39708.2	1.26862	15.9677	1996.41	0	0.0236359	0.282374	3.54283
0	0	0	0	8	2300	2	16.3333	1.73333	12024.4	27.7778	16.6286	9618.02	1.31429	21.5905	2013.04	0	0.0418161	0	2.65992
0	0	0	0	0	0	0	0	1.95798	30469.4	29.6723	16.3333	12906.9	1.6	22.2792	1652.6	0	0.0153069	0	2.40654
0	0	0	0	0	0	0	0	2	27423.9	20	16.7143	8931.65	1.11905	13.485	2095.44	0	0.023802	0.677359	2.54033
0	0	0	0	0	0	0	0	2	41441.4	15.7584	12.8182	8606.37	1.63636	21.2415	2060.38	0	0.0152587	0	2.62428
0	0	0	0	0	0	0	0	2	68707.6	20	20.9197	15845.8	1.0219	10.4981	1905.92	0.100664	0.0367125	0	2.63043
0	0	0	0	0	0	0	0	1.86413	50434.5	24.6304	11.4444	8417.21	1.22222	21.961	1406.22	0	0.007775	0.028309	2.64444
0	0	0	0	0	0	0	0	2	26473.2	20	16.7714	5227.9	1.22857	18.9703	2017.1	0	0.031606	0.317978	2.65801
0	0	0	0	8	200	2	1	1.96618	60540.1	30.2415	16.55	5184.04	1.45	16.5495	1805.39	0	0.0730891	0.0583122	2.68214
0	0	0	0	0	0	0	0	1.9913	29171.4	19.8261	13.7083	4488.72	1.08333	23.9984	991.093	0	0.00285068	0	2.69723
0	0	0	0	0	0	0	0	2	53246.1	20.1951	19.1011	10884.1	1.04494	18.995	1913.55	0	0.0333111	0.00314437	2.74819
0	0	0	0	0	0	0	0	2	37937.9	20.2676	12	6716.93	1.13514	19.8536	1881.82	0	0	2.67822e-07	2.75051
0	0	0	0	0	0	0	0	1.86735	64423.8	30.0051	12.3077	5441.29	1.46154	18.9706	2011.79	0	0.0311182	4.43122e-06	2.75205
0	0	0	0	0	0	0	0	2	47619.6	20	28.8362	19156.7	1.09604	10.358	1948.29	0	0.038805	0.21914	2.75282
0	0	0	0	0	0	0	0	1.79327	53777.5	25.2115	17.04	7127.96	1.36	15.7855	1886.24	0	0.0126825	0	2.75282
0	0	0	0	0	0	0	0	1.88362	61206.2	26.4052	18.65	17284.3	1.4	18.8161	1588.91	0	0.0162187	0.267026	2.75282
0	0	0	0	0	0	0	0	1.50769	18917.6	11.5923	6.84211	6565.86	1.15789	20.8159	1088.3	0	0.00165252	0	2.75282
0	0	0	0	0	0	0	0	2	52878.9	20	19.9526	20510.3	1.13362	17.0294	2221.36	0	0.0387322	0	2.75511
0	0	0	0	0	0	0	0	10.3778	156327	20	14.5238	9080.54	1.07143	15.116	2223.09	0	0.0686193	0.253072	2.7574
0	0	0	0	0	0	0	0	1.93461	65890.3	28.3	16.0714	10600.2	1.64286	16.589	1780.42	0	0.0114149	0.0863557	2.75967
0	0	0	0	0	0	0	0	2.02752	74884	29.6743	22.5556	7999.08	1.2963	13.6255	1885.61	0	0	0	2.77085
2.31579	10965	6.94737	22.9474	8.80435	14800	2.56522	15.5652	1.93258	16546.1	29.1461	9.80952	10578.4	1.14286	26.3958	1254.75	0.433829	0.100272	0.613831	2.78533
2.66667	3440	9.66667	4	6.61905	11400	1.71429	7.42857	1.76605	66086.8	26.7844	16.9167	9179.5	1.38889	19.1598	1863.47	0	0.0244449	0.233005	2.80209
0	0	0	0	3.6	100	1	2	1.69643	23469.6	19.1905	9.68421	2052.89	1	23.0511	1059.64	0	0.0137555	0.0166349	2.8055
0	0	0	0	6	140	1	13	1.9252	67477.7	30.6299	20.5294	8748.71	1.29412	16.2665	1844.66	0	0.0259403	0.464228	2.8109
0	0	0	0	0	0	0	0	2	27497.4	20	16.075	7197.9	1.075	25.4154	1220.56	0	0.00913586	0	2.82672
0	0	0	0	0	0	0	0	15	318148	20	9.19231	9792.68	1.88461	22.3224	1894.6	0	0.0295626	0	2.82737
0	0	0	0	0	0	0	0	1.89167	52783.2	18.2292	8.94444	10745.9	1.44444	21.1614	1534.89	0	0.0084833	0.199448	2.83506
0	0	0	0	0	0	0	0	2	32574.7	20	8.53488	8319.5	1.06977	20.6969	1524.17	0.030129	0.00761536	0.502744	2.84011
0	0	0	0	0	0	0	0	2	54238.4	20	18.5083	12491	1.04167	20.6378	2239.07	0	0.00428331	0.0123108	2.8537
0	0	0	0	0	0	0	0	9.51111	195532	20	22.2025	54520.1	2	17.944	2271.97	0	0.0551423	0.558667	2.86392
0	0	0	0	0	0	0	0	2.11654	74481	25.8045	16	8048.93	1.15385	18.4422	1742.89	0	0.0716979	0.280813	2.86982
0	0	0	0	0	0	0	0	2	72876.3	20	19.9737	66008.2	1.11943	19.0858	2131.96	0	0.0505741	0.50104	2.87448
0	0	0	0	0	0	0	0	2	36169.2	19.7861	5.63158	6848	1.13158	27.017	1174.18	0	0.0039139	0.0173592	2.87679
0	0	0	0	0	0	0	0	2	59554.7	20	24.9328	11252.5	1.06723	13.0447	2020.03	0.026467	0.069913	0.139331	2.87852
2.5	650	8.25	6	5	520	1	6	2	43001.6	20.0806	9	575.467	1	21.9665	1112.17	0.105975	0.0821615	0.567897	2.87967
0	0	0	0	0	0	0	0	15	273863	20	16.5962	15803.2	1.99039	28.5616	1434.14	0	0.0352016	0.878414	2.88536
0	0	0	0	0	0	0	0	2	24218.5	20	11.0909	5936.27	1.09091	23.579	1454.6	0	0.00442337	0	2.90472
0	0	0	0	0	0	0	0	2	31029.4	20	9.59091	4406.69	1.36364	21.1668	1151.55	0	0	0.406991	2.90687
0	0	0	0	0	0	0	0	15	266128	20	15.3333	5045.06	3.33333	26.7612	1689.89	0	0.029352	0.480285	2.90741
0	0	0	0	0	0	0	0	2	40341.9	20	6.58228	11807.6	1.08861	24.6593	948.144	0	0.0131529	0.110197	2.91487
0	0	0	0	6.48	10791.3	1.73333	5.2	2	7058.71	20	13.7692	4103.87	1.07692	16.7642	1815.33	1.22312	0.00529459	0.0192897	2.9154
0	0	0	0	0	0	0	0	2.00862	35642.2	19.8276	11.9231	5206.45	1.19231	22.9816	1222.87	0	0.0175519	0	2.91698
0	0	0	0	0	0	0	0	1.94545	97697	23.3273	17.3704	10215.2	1.33333	14.5631	1746.44	0	0.016235	0.365316	2.91803
0	0	0	0	0	0	0	0	1.92787	73447.2	18.8754	12.6286	21762.1	1.28571	21.5128	1808.92	0	0.0069126	0.0251297	2.92012
0	0	0	0	0	0	0	0	2	31805.6	20	15.5455	3378.48	1.18182	24.6423	1851.79	0	0	0	2.92117
0	0	0	0	0	0	0	0	11.993	318017	21.4878	23.5222	14632.1	1.25556	16.3981	1722.58	0	0.0182877	0	2.92531
0	0	0	0	5.5	970	1.25	7	2.00327	77196.1	29.0882	17.4231	5392.14	1.5	21.6539	2120.01	0	0.00925526	0	2.92737
0	0	0	0	0	0	0	0	2.00769	121377	17.2346	14.3913	37326.5	1.26087	15.7268	2061.15	0	0.0163678	0	2.92737
0	0	0	0	0	0	0	0	2.11245	78278.5	23.1687	18.2083	12065.2	1.20833	23.4751	1621.31	0	0.00835269	0	2.92942
0	0	0	0	0	0	0	0	2	44228.2	20	8.89655	7066.81	1.27586	22.6775	1395.37	0	0	0	2.93146
0	0	0	0	0	0	0	0	2	53196.3	20	0	0	0	18.8923	2248.4	0.025065	0.0455961	0.954917	2.94694
0	0	0	0	0	0	0	0	15	384610	20	27.0259	21393	1.33141	20.3263	1976.67	0	0.0093027	0.0301327	2.9489
0	0	0	0	0	0	0	0	1.89836	72213.4	23.6098	11.3333	7948.9	1.14815	16.9799	1689.99	0	0.00606996	0.355098	2.95134
0	0	0	0	0	0	0	0	1.5414	44356.1	17.7325	9.11429	11232.9	1.07143	21.107	1184.2	0	0.00310684	0	2.95376
1.5	440	6	7	4	100	1	5	2.15337	94500.3	20.7791	13.3736	35184.1	1.36264	16.1199	1784.31	0	0.0119266	0.410822	2.95521
0	0	0	0	0	0	0	0	1.83871	50943.8	19.7621	14.7857	3127.27	1.28571	21.317	1518.76	0	0.00672563	0.886048	2.95521
0	0	0	0	0	0	0	0	2	70891.7	20	18.2	3068.85	1.5	22.6328	1477.98	0	0.00431223	0.0828108	2.96426
0	0	0	0	5.33333	370	1.33333	5.33333	2.07493	97705.4	22.072	13.5833	11652.8	1.44444	11.6518	1646.41	0.073117	0.0729912	0.545458	2.9652
0	0	0	0	9	4920	2.6	7.2	2.08414	105501	25.3657	20.0417	10019.4	1.29167	13.7264	1666.87	0.783103	0.0698918	0.457181	2.97174
0	0	0	0	0	0	0	0	2.1307	81025.3	18.003	12.0323	9113.06	1.22581	18.4651	1701.44	0	0.00837214	0.38844	2.9722
0	0	0	0	0	0	0	0	2	37550.4	20	14.6	2768.25	1.26667	16.9121	1870.8	0	0.00628398	0.324416	2.97267
3	320	9.9	17	4.975	1590	1.375	6.125	1.96996	51865.1	14.6781	15.2707	32159.8	1.08271	18.7694	1380.92	0.056581	0.0132775	0.290268	2.97359
0	0	0	0	0	0	0	0	2	34078	20	8.95833	2646.15	1.16667	28.8529	1503.11	0	0.0076715	0.276748	2.97589
0	0	0	0	0	0	0	0	9.18894	209061	20	7.18919	5306.28	1.21622	16.3431	2003.98	0	0.0173837	0.364187	2.98
0	0	0	0	0	0	0	0	1.99541	35537.4	20.0229	5.42857	4257.39	1.19048	27.152	1496.54	0	0.012027	0	2.98046
0	0	0	0	0	0	0	0	12.2403	424743	22.0942	25.7558	35011.6	1.53917	16.3667	1649.83	0	0.0386454	0.710546	2.98453
0	0	0	0	0	0	0	0	2	35826.1	20	12.4375	4666.64	1.28125	24.5624	1443.15	0	0.00684114	0.01635	2.98453
0	0	0	0	30	460	3	27	2	59592.9	20	26.7413	19139.9	1.05814	15.0269	2051.82	0	0.0217713	0.264148	2.98588
0	0	0	0	0	0	0	0	2	6707.68	12.5385	12.4737	3818.02	1.21053	26.5049	1564.4	0.007846	0.00573025	0	2.98632
0	0	0	0	0	0	0	0	2	30903.3	20	11.6471	3503.47	1.35294	22.7527	1333.24	0	0.0416873	0	2.99078
0	0	0	0	0	0	0	0	2	83498.6	20	0	0	0	17.4621	2441.62	0.054525	0.00242502	0.473581	2.99564
0	0	0	0	0	0	0	0	15	436570	20	18.9118	9812.96	1.07353	17.8749	1813.88	0	0.0183843	0	2.99739
0	0	0	0	0	0	0	0	2	42544.7	20	14.2222	1915.94	1.11111	16.0888	2095.06	0	0.00413662	0	2.9987
0	0	0	0	0	0	0	0	2	54426.5	20	16.4754	11064.4	1.06557	16.1092	2120.6	0	0.0365108	0.292514	3.0013
0	0	0	0	0	0	0	0	1.83278	70817.4	15.1739	15.2	8747.56	1.2	20.8799	1361.76	0	0.110337	0.537627	3.0026
0	0	0	0	0	0	0	0	2	55255.1	20	23.4257	18015.1	1.17327	20.0839	2275.89	0.019017	0	0.640027	3.00518
0	0	0	0	0	0	0	0	2	29531.2	20	14.4	959.85	1.4	22.7117	1554.42	0	0.00916345	0	3.00561
0	0	0	0	0	0	0	0	14.9524	634558	19.956	5.77778	6164.47	1.38889	22.4236	1839.7	0	0.0407227	1.4129	3.00945
0	0	0	0	0	0	0	0	2.13235	124189	21.1838	11.9474	10610.3	1.39474	15.8514	1750.99	0	0.00615321	0.462009	3.01199
0	0	0	0	0	0	0	0	1.96581	142092	24.7991	16.7812	13745.2	1.375	15.5387	1819.74	0	0.00926821	0.279892	3.01284
0	0	0	0	6.18	1367.25	1.6	21.6	11.613	427937	22.4149	28.125	50296.5	2.01786	20.7144	1731.33	0	0.0166388	0.12735	3.01326
0	0	0	0	0	0	0	0	2	51718.7	20	15.8	7520.29	1.175	24.1426	1332.55	0	0.00844933	0	3.01326
0	0	0	0	0	0	0	0	2	72246.4	20	11.2466	19813.7	1.20548	21.6476	1645.95	0	0.010004	5.69566e-08	3.0141
0	0	0	0	0	0	0	0	1.95418	76478.8	27.8464	17.4583	14838.5	1.5	22.508	1880.32	0	0.0148299	0.872067	3.01787
0	0	0	0	0	0	0	0	2.13932	139956	22.1146	18.6136	27903.2	1.18182	15.9295	1828.87	0	0.00806824	0	3.02243
0	0	0	0	0	0	0	0	14.9547	482395	20	17.0811	11187.2	2.67568	20.4299	2021.31	0	0.0242826	0.000342462	3.02857
2.33333	1947.59	7.8	14.6667	7.11538	3895	2.07692	15.6154	1.81579	51497.1	18.0439	11.2069	6542.5	1.41379	23.7809	1030.68	0.73409	0.0498735	0.140833	3.03141
3.66667	1450	12.3333	31	8.82609	22694.8	2.63043	20.7174	2	45656.2	20	15.3929	4988.19	1.25	26.3101	1849.32	0	0.0268843	0.518218	3.03423
0	0	0	0	0	0	0	0	2	81908.1	20	0	0	0	11.6169	2268.53	0.926549	0.0490693	0.191503	3.03423
0	0	0	0	0	0	0	0	2	73116.5	20	17.1438	85310.6	1.03938	9.93491	1859.01	1.50087	0.545627	2.66449	3.03583
0	0	0	0	0	0	0	0	1.37132	38454.1	16.5331	10.871	14786.8	1.29032	19.931	1092.89	0	0.00195604	0	3.03623
0	0	0	0	0	0	0	0	1.99704	71918.4	20.3698	18.0426	9353.9	1.17021	19.1389	2004.06	0	0.015021	0	3.03743
4.13258	279105	12.7581	19.5795	7.50711	104772	2.41706	22.1327	2.35106	38599.5	20.5638	13.046	119435	1.97071	1.73994	1812.13	22.1993	223.595	8.79267	3.03902
0	0	0	0	0	0	0	0	2	58511.5	20	12.1071	6852.78	1.25	23.5467	1435.29	0	0.00326666	0	3.04571
0	0	0	0	0	0	0	0	1.96659	112970	24.9618	13.9545	37777.4	1.59091	19.2312	1508.95	0	0.0330616	0.145873	3.05308
0	0	0	0	0	0	0	0	1.83712	50279.6	24.5	11.6579	6450.14	1.07895	19.1483	1443.73	0	0.00344408	0	3.0588
0	0	0	0	0	0	0	0	15	509449	20	13.6271	38879.2	4.44068	22.66	1532.6	0	0.02702	1.3022	3.06183
2.45454	10614	7.45455	23.3636	6.77778	5400	2	17.5556	2.12405	104131	21.1063	11.193	13669.9	1.14035	14.0904	1984.32	0	0.0357196	0.500921	3.06221
0	0	0	0	0	0	0	0	9.08647	301995	20	16.9677	9865.6	2.06452	17.3421	2122.96	0	0.034989	0	3.06333
0	0	0	0	0	0	0	0	14.957	497681	20	15.625	7476.37	3.1875	22.4788	1710.3	0	0.0140808	0	3.06446
0	0	0	0	0	0	0	0	2	64668.4	20	9.77941	15010.4	1.10294	16.3085	1852.78	0	0.00774608	8.65683e-05	3.06446
0	0	0	0	0	0	0	0	1.91445	134351	28.9164	14.3243	13552.9	1.2973	21.7049	1771.73	0	0.0187766	0	3.06483
0	0	0	0	0	0	0	0	2	32899.5	20	13.52	3421.81	1.2	28.1319	1798.59	0	0	0	3.06633
0	0	0	0	0	0	0	0	8.86723	347170	20	14	1135.24	3	16.3291	1861.8	0.280676	0	0.125362	3.06744
7	1944.11	18.7	20	0	0	0	0	2.19366	45481.9	13.9049	10.5319	7707.43	1.14894	14.5374	696.107	0.045129	0.0237773	0.792603	3.07004
0	0	0	0	0	0	0	0	1.98866	132349	21.2381	17.2162	10358	1.40541	16.2042	1434.08	0	0.0455078	0.580855	3.07409
0	0	0	0	0	0	0	0	1.99602	121805	27.8986	16.2286	19642.6	1.42857	12.5688	1621.42	0	0.0264769	0.751364	3.07809
0	0	0	0	0	0	0	0	2	64868.5	20	15.7917	7599.73	1.41667	21.1482	1590.81	0	0.0320527	0	3.08027
0	0	0	0	0	0	0	0	2.15051	136313	26.2021	16.2778	19431.9	1.2963	19.5817	1744.81	0	0.0384663	0.152402	3.08207
0	0	0	0	0	0	0	0	2	34307.8	20	9.95238	2983.91	1.23809	24.8417	1313.01	0	0	0	3.08207
0	0	0	0	0	0	0	0	15	526211	20	25.6136	17898.7	2.65909	23.7534	1503.79	0	0.0238417	0	3.08278
0	0	0	0	0	0	0	0	2	53412.4	20	11.625	3443.06	1.4375	23.9202	2219.26	0	0.0173968	0.166286	3.08278
0	0	0	0	0	0	0	0	2	28052.6	20	11	2515.16	1.22222	22.0768	1134.13	0	0.0075254	0	3.08565
0	0	0	0	0	0	0	0	15	400932	20	15.8049	10080.8	2.31707	22.2872	1720.01	0	0.0207409	0.504761	3.086
0	0	0	0	15	900	3	7	2	42206.2	20	16.4444	1700.69	1.05556	22.8681	1186.02	0	0.0137992	0	3.09167
0	0	0	0	0	0	0	0	2	38523.5	20	26.3571	1008.67	1.28571	26.9363	1747.69	0	0	0.00229262	3.09307
0	0	0	0	0	0	0	0	2	97371.5	20	17.7055	73956.6	1.13356	11.3451	2027.55	0.214613	0.180962	1.43045	3.09342
0	0	0	0	0	0	0	0	1.94704	64428.6	25.2804	12.5522	14772.1	1.26866	16.5595	1677.7	0	0.0346752	0	3.09377
5	1392	14.25	4	7.7	16970	2.13333	10.6667	2.26522	133973	18.6913	17.0563	57582.3	1.3662	11.8577	1593.5	1.21043	0.773545	1.40724	3.0976
0	0	0	0	0	0	0	0	2	85704.1	20	12.697	15486.1	1.12121	16.257	1583.3	0	0.0022915	0.252101	3.1014
0	0	0	0	0	0	0	0	1.37742	46105.2	27.3484	27.1013	13679.7	1.50633	21.8761	1665.08	0	0.0435829	0.202937	3.10312
0	0	0	0	0	0	0	0	2	38354.5	20	10.2174	6334.05	1.21739	25.2295	1808.67	0	0.00898039	0	3.10483
0	0	0	0	5.77778	3320	1.66667	30.1111	2	53174.8	20	6.28571	1695.61	1	15.1585	1488.26	0	0.00385048	0.0646907	3.10551
0	0	0	0	4.93333	17230	1.26667	9.2	2.00643	94247.9	29.8071	17.3333	27047.7	1.35417	18.7335	1654.31	0.031675	0.0181929	0.242189	3.10687
0	0	0	0	0	0	0	0	2	37186.7	20	23.3103	3469.43	1.17241	29.5709	1392.34	0	0.00762519	0	3.10687
0	0	0	0	0	0	0	0	2	56612.2	20	10.1	3679.15	1.4	24.4715	1588.83	0	0.00531834	0	3.10687
0	0	0	0	0	0	0	0	2	46692.8	20	15.2	4772.89	1.1	28.3449	1407.72	0	0.00600543	0	3.10823
0	0	0	0	0	0	0	0	2	79823.1	20	9.58974	16147.1	1.11539	21.3769	1632.48	0	0.00840962	0	3.11059
0	0	0	0	6.6	3830	1.7	7	2.04839	148155	25.9899	16.9487	25467.9	1.41026	10.8694	1610.83	0	0.0215875	0.887271	3.11227
0	0	0	0	0	0	0	0	2	109338	20	20.9461	23845	1.10294	9.75046	1879.2	0	0.120441	0.3637	3.11294
2.58738	94544.2	8.56796	23.6893	7.61461	47537.9	1.97753	21.6067	1.93293	23899.2	13.1951	10.7143	6923.13	1.04762	13.6158	940.428	0	3.43033	0.802708	3.11361
0	0	0	0	0	0	0	0	2	51773.7	20.1212	19.4783	5912.28	1.43478	19.2189	1601.99	0	0.0153326	0	3.11494
0	0	0	0	4.75	936.38	1.5	5.5	14.8687	509048	19.8485	22.3128	34932.8	1.64197	24.489	1714.41	0	0.0107072	0.806736	3.11594
0	0	0	0	0	0	0	0	10.2105	420301	20	13.3333	1674.99	1	17.3141	2283.75	0	0.0198954	0	3.11594
0	0	0	0	0	0	0	0	2	43707.9	20	20.125	4529.16	1.15	27.0565	1264.91	0.000187	0.0111598	0.406762	3.11893
4	345.6	8	28	7.23636	5255.32	2.72727	26.1818	15	634119	20	33.0852	93875.7	2.35551	24.0511	2026.5	0	0.0195515	0.0679609	3.12189
2.66667	2600	8.66667	9.66667	11.3333	4150	3	10.3333	2.14062	141510	25.1027	16.8	35204.3	1.32941	12.4457	1676.16	0.09211	0.0377969	0.18031	3.12385
0	0	0	0	0	0	0	0	2	79887.4	20	21.3892	27491.4	1.2463	18.8137	2068.94	0	0.00840818	0.0900776	3.12418
0	0	0	0	0	0	0	0	1.99464	117773	20.6515	11.4706	22185.3	1.07843	15.9739	1940.08	0.166456	0.0258142	0.38824	3.1245
0	0	0	0	0	0	0	0	2	66440.2	20	11.2742	12312.7	1.14516	26.7377	1280.63	0	0.00446366	0.231429	3.12581
0	0	0	0	0	0	0	0	2	77947.5	20	17.7742	14322.5	1.25806	22.2804	1437.89	0	0.00864749	0.0147023	3.12872
0	0	0	0	0	0	0	0	1.99694	81384.1	19.9633	10.7459	38576.1	1.09836	15.7719	1673.33	0.006226	0.0268138	0.607141	3.13065
0	0	0	0	0	0	0	0	2	96621.6	20	20.3529	10171	1.22059	15.2859	1883.45	0.007965	0.119513	0.775235	3.13322
1.42857	703.7	4.57143	7.28571	0	0	0	0	15	618147	20	28	1216.41	1.33333	21.3042	1862.91	0	0.0288056	0.703895	3.13481
0	0	0	0	0	0	0	0	2	114087	20	21.0273	59024.5	1.18459	11.6904	2241.72	0	0.115442	0.432869	3.1383
0	0	0	0	6	3260	2	29.5	11.6736	647729	20.6897	21.3297	51765	1.82967	15.9868	1447.5	0	0.0386332	0.712374	3.13956
0	0	0	0	0	0	0	0	2.0022	154785	25.304	14.7593	35125.1	1.55556	16.9724	1972.5	0.0246	0.0128842	0.249406	3.13988
0	0	0	0	3.9	1279.76	1.125	15.75	8.87469	396084	20	11.7832	26666.8	1.23451	14.5535	1861.05	0.006649	0.0336197	0.351337	3.14019
0	0	0	0	0	0	0	0	2	36005	20	11.24	4964.12	1.2	20.9242	1163.13	0	0.0143056	0	3.14019
0	0	0	0	0	0	0	0	2	67006.6	20	12	12851.7	1.2439	24.418	1072.95	0	0.026905	0.0113703	3.14333
0	0	0	0	0	0	0	0	2.03006	148031	23.992	18.5714	28728.8	1.59524	14.6988	1835.15	0	0.0169859	0.0829737	3.14364
0	0	0	0	0	0	0	0	2	109958	20	19.4515	51913.9	1.10075	18.6729	2287.92	0	0.0171189	0.0209127	3.14426
0	0	0	0	5.15625	3011.92	1.5	7	2	80226	20.2699	14.8429	15239.3	1.27143	14.8184	2000.02	0.105059	0.0203686	1.7792	3.14582
0	0	0	0	0	0	0	0	15	633053	20	13.1111	3671.53	1.55556	19.7711	1926.97	0	0.0240105	0.00312717	3.14706
0	0	0	0	0	0	0	0	2.10606	80499.6	23.1758	11.1277	22575.7	1.31915	16.5214	1866.55	0.088291	0.0700074	0.906223	3.14829
0	0	0	0	0	0	0	0	2.02926	68386.2	13.0984	11.5952	5991.05	1.28571	17.6843	708.617	0	0.0577262	0.715423	3.14953
0	0	0	0	0	0	0	0	2	86884.6	20	14.0557	27302.8	1.03833	11.0739	1974.23	0	0.138255	0.526576	3.15076
0	0	0	0	0	0	0	0	1.80133	24512.3	25.8079	9.08333	1667.35	1	23.6732	1817.21	0	0.00829501	0	3.15137
0	0	0	0	0	0	0	0	2	147513	20	22	25356.2	1.17073	8.50547	1788.71	0	0.175013	0.0779289	3.15442
0	0	0	0	0	0	0	0	1.99677	43674.4	19.9613	13	6404	1.36364	24.5754	1684.72	0	0.0223795	0.765308	3.15442
0	0	0	0	0	0	0	0	2	61032.9	20	13.5926	4089.19	1.2963	22.9825	2056.06	0	0.0296034	0.242944	3.15534
0	0	0	0	0	0	0	0	2.24947	166588	24.9595	18.2576	45745.5	1.13636	16.9349	1746.58	0	0.0646655	0.555564	3.15564
0	0	0	0	0	0	0	0	15	546817	20	15.9512	12422.1	2.80488	24.19	1867.16	0	0.0265366	1.14429	3.15655
0	0	0	0	0	0	0	0	1.94131	140206	26.2212	15.6444	18621.5	1.24444	22.7702	1710.98	0	0.00442454	0.00168126	3.15685
0	0	0	0	0	0	0	0	2	92415	20	9.25	3279.64	1.25	21.4539	1640.08	0	0.0142895	0.162988	3.15715
0	0	0	0	0	0	0	0	15	1.11694e+06	20	8.28261	23181.4	2.13043	14.4444	2180.41	0	0.0715614	1.32592	3.15715
2	1663.6	6.5	37.25	6.95902	75221.8	2.22131	38.5574	15	521139	20	22.6051	20768.4	1.69427	25.7394	1543.78	0	0.000131271	0.137474	3.16017
0	0	0	0	0	0	0	0	2.01739	143701	19.9304	14.2289	36809.1	1.18072	14.2124	1963.76	0.271445	0.385675	0.704376	3.16197
3.4	9189.1	14.08	12.6	9.08931	257265	1.47692	12.0077	1.99109	135490	19.9666	13.7105	63622.4	1.125	13.0661	1978.17	0.94191	0.723809	1.5477	3.16405
2.2	6955	8.5	4.8	7.21818	108708	1.39394	11.0909	2.00481	137678	20.3558	19.9561	24406.7	1.20175	15.988	1939.18	0	0.0239804	0.0405452	3.16732
0	0	0	0	8.8	1480	2.6	18	2.0191	176393	27.8038	15.6579	16589.4	1.26316	15.309	1805.82	0	0.0148301	0.3308	3.16791
0	0	0	0	0	0	0	0	1.98323	126231	19.6583	11.913	44379.4	1.27174	14.1848	2083.8	0	0.0158098	0.297935	3.16879
0	0	0	0	0	0	0	0	1.86304	70178	28.2043	26.3319	21306.9	1.38589	17.3169	2032.36	0	0	0	3.17085
0	0	0	0	0	0	0	0	2	114309	20.0746	15.2469	38985.3	1.27161	10.3773	2025.05	0.490212	0.53398	0.70902	3.17114
0	0	0	0	0	0	0	0	15	755148	20	14.7857	8170.47	1.78571	18.8551	2263.46	0	0.0374165	0.589914	3.17114
2.66667	1600	9	24.6667	4	300	1	32	1.89301	135023	14.2867	10.5205	63811.8	1.2582	17.7775	744.405	0.00219	0.1561	0.600843	3.17143
3.06667	31765.8	10.2844	6.51111	0	0	0	0	2	68726	20	17.953	112765	1.73504	10.4401	1777.83	0.310863	1.02914	0.893342	3.17202
0	0	0	0	0	0	0	0	1.62424	57173	12.4485	9.40385	13650.2	1.13461	21.8262	830.162	0	0.00541179	0.00037604	3.17551
1	80	3	17	9	1012.6	3	24	15	812196	20	27.217	74019.9	1.74906	23.8858	1634.51	0	0.00701493	0.663669	3.17782
0	0	0	0	0	0	0	0	1.97561	193864	26.6799	16.4483	19982.8	1.65517	17.869	1940.76	0	0.0107596	3.00842e-06	3.17782
0	0	0	0	0	0	0	0	1.45302	42640.2	16.9463	11.2857	10843.4	1.09524	22.9079	1433.24	0.142634	0.00616157	0.34951	3.17898
0	0	0	0	0	0	0	0	2	59813.2	20	6.37662	8233.1	1.09091	24.6237	1183.3	0	0.003662	0.0497218	3.17898
0	0	0	0	0	0	0	0	15	535226	20	27.8267	95980.7	1.90096	27.2764	1873.64	0	0.00338732	0.0462127	3.17955
0	0	0	0	0	0	0	0	2	87627	20	4.83784	17730.3	1.16216	20.455	963.042	0	0.00461784	0.159029	3.17984
0	0	0	0	0	0	0	0	2	37829.8	20	9.08163	8239.15	1.14286	18.1947	2055.59	0	0.00772925	0.149322	3.18013
0	0	0	0	0	0	0	0	1.6967	80211.6	30.7934	26.7094	28165.9	1.3547	21.0781	2097.68	0	0.0232388	0.649476	3.18184
1.63636	3392	5.13636	21.2727	5.44545	21394	1.67273	21.6727	2.08393	177761	26.6554	15.2391	15618.9	1.28261	14.1244	1527.89	0	0.0523341	0.394451	3.18298
4.07317	48482.9	12.778	17.2195	9.08889	13390	2.66667	13.8333	1.92434	65347.3	24.7368	13.6087	5374.9	1.13044	25.9616	1275.4	0.078418	0.0266895	0.282886	3.1878
0	0	0	0	0	0	0	0	2	102216	20	25.7074	22361.7	1.15284	16.571	1940.07	0.001096	0.0483728	0.0846337	3.18977
0	0	0	0	0	0	0	0	2	55265.8	20	9.86486	7570.71	1.16216	19.6582	1715.28	0	0.0158923	2.59007e-06	3.19061
0	0	0	0	0	0	0	0	11.3689	582345	20.7633	23.6049	28202.3	1.47317	17.1865	1590.25	0	0.0238788	0.658358	3.1934
0	0	0	0	0	0	0	0	1.41647	73487.3	28.6901	27.1044	48183.2	1.24515	23.5867	1834.85	0.026035	0.00843734	0.00199826	3.19396
0	0	0	0	0	0	0	0	2	90747.9	20	16.7037	19494.8	1.22222	19.4067	1949.09	0	0.00929506	0.501782	3.19396
0	0	0	0	0	0	0	0	2	45376.8	20	8.10345	2651.56	1.17241	19.3063	2005.66	0	0.00753201	0.422813	3.1959
3.5	4240	10.5	15.5	5.75	2060	2	20.75	1.97194	144551	22.7495	15.6269	55897.8	1.31343	19.2129	1719.49	0.00575	0.028828	0.208968	3.20085
4.36207	93540.6	14.281	15.5517	8.8119	111635	2.36508	14.0556	2.19444	83528.1	13.2475	11.5573	54183	1.32061	18.172	716.18	1.72634	3.63476	0.752722	3.20167
0	0	0	0	0	0	0	0	2	107221	20	18.0494	32891.6	1.48148	20.1081	1580.63	0	0.0499188	0.474628	3.20385
1.66667	1470.34	6.68	9	4.16783	22851.7	1.17391	9.95652	14.972	602972	19.986	8.74359	35006.3	1.36752	17.7535	1666.19	0.012775	0.0125488	0.239237	3.20439
0	0	0	0	0	0	0	0	2	82663.6	20	12.5059	40996.8	1.27059	15.5465	1922.13	0	0.0218023	0.429216	3.20952
0	0	0	0	0	0	0	0	1.98345	112303	23.409	12.1111	38795.6	1.51852	19.5486	1731.98	0.153926	0.0185614	0.451355	3.21032
0	0	0	0	0	0	0	0	2	100250	20	28.8523	14056.7	1.23864	15.2871	1647.88	0	0.0137657	0.235823	3.21139
4	2592.12	13.2	26	7.92143	9317.35	2.5	20.2143	14.9656	582799	19.9683	13.2037	24802	3.11111	20.7398	1407.18	0	0.125153	1.68856	3.21405
0	0	0	0	0	0	0	0	2.06935	100952	25.9754	16.2069	10248.1	1.10345	18.723	1899.09	0.009358	0.0136539	0.0774757	3.21511
0	0	0	0	4.9	108.1	1	27	11.5668	429312	21.4207	26.8068	36783.2	1.50379	22.811	1538.97	0	0.0154685	0.239861	3.21617
1	70	3	14	4.56	12950	1.2	15.24	2.21178	155186	25.6895	18.2824	37805.3	1.29412	16.963	1681.78	0.120328	0.186678	0.219221	3.21669
0	0	0	0	0	0	0	0	1.99573	106502	19.9573	12.5789	12046.2	1.35088	20.9981	1915.84	0.007733	0.0326219	0.365202	3.21669
0	0	0	0	0	0	0	0	2	87651.4	20	6.19355	7884.4	1.3871	20.5156	1471.89	0	0.00888741	0.160388	3.21722
0	0	0	0	0	0	0	0	2	86841	20	9.61224	21146	1.09184	23.1009	1632.89	0	0.0283443	0.0993624	3.21854
0	0	0	0	0	0	0	0	10.07	486461	20	18.0581	18614.3	1.97674	19.2509	1925.67	0	0.03509	1.17968	3.21906
2.25	1528.2	6.925	21	5.6822	154634	1.50848	13.0424	2.06667	147917	23.9833	19.1881	38870.1	1.35644	11.7704	1617.95	1.30342	0.343872	0.709137	3.21985
0	0	0	0	6.98	27117.5	2.05	13.6	2	142489	20	19.2617	72867.7	1.45794	15.0997	2163.74	0.55587	0.295559	1.54318	3.21985
0	0	0	0	0	0	0	0	15	861620	20	13.9231	6163.86	2.61538	18.7099	1993.53	0	0.0170004	0.00100483	3.21985
0	0	0	0	0	0	0	0	2.0032	125330	19.9359	24.554	16020.1	1.08451	12.3187	2020.05	0	0.00857358	0.00049728	3.22115
2.75	2330	8.25	23.75	0	0	0	0	15	684630	20	24.3472	126513	2.31063	24.4505	1906.69	0	0.00926915	0.324446	3.22141
0	0	0	0	0	0	0	0	2	106929	20.1206	21.4419	56540.1	1.67742	15.0242	1870.41	0	0.435891	1.29946	3.22167
0	0	0	0	0	0	0	0	2	72844.1	20	6.7013	14844.2	1.22078	21.8394	625.298	0	0.018792	0.230807	3.22272
3.66667	8597.27	11.7056	22.5556	7.58462	5592	2.15385	22.8462	2	67834.8	19.9643	11.2136	33612.8	1.05825	16.6258	1780.89	0.02838	0.0225448	0.241407	3.22479
0	0	0	0	0	0	0	0	2	96461.3	19.9038	8.63014	18024.8	1.17808	19.8451	1727.78	0	0.0108591	0.396931	3.22505
0	0	0	0	0	0	0	0	15	788568	20	14.5714	7153.84	2	21.1299	1795.14	0	0.0148766	0.368119	3.22531
0	0	0	0	0	0	0	0	2	111849	20	15.1949	126089	1.16613	19.2062	1792.55	0	0.0657895	0.222384	3.22737
0	0	0	0	0	0	0	0	2	78246.3	20	10.7632	8642.77	1.21053	21.966	1421.69	0	0.00617903	0.0057479	3.22943
0	0	0	0	0	0	0	0	1.89196	62997.9	17.4648	12.25	8734.3	1.26471	18.9308	1582.68	0	0.00948127	0.134737	3.22994
0	0	0	0	0	0	0	0	8.7298	395944	20	18.75	9851.45	2.70833	15.4537	1955.82	0.000693	0	0.000362423	3.23096
0	0	0	0	0	0	0	0	2.00248	168176	19.9851	17.4265	37377.8	1.12322	9.20221	1922.16	0	0.0622819	0	3.23172
0	0	0	0	0	0	0	0	2	37020	20	12.3448	3418.25	1.24138	17.8177	2005.69	0	0.0109966	0	3.23223
0	0	0	0	0	0	0	0	2	146485	20	21.5516	62799.4	1.06278	12.7657	2069.66	0	0.0264372	8.22458e-05	3.23274
0	0	0	0	0	0	0	0	0	0	0	8	28.2893	1	25.047	1906.99	0	0	0	3.23376
0	0	0	0	0	0	0	0	2	131584	20	18.5391	18425.5	1.15652	17.6905	1688.61	0	0.0185878	0.158941	3.23401
0	0	0	0	0	0	0	0	2	99780.2	20	8.475	17454	1.0875	22.3192	1490.65	0	0.00893977	0	3.23528
3.5	1604.1	11.5	26.5	8.59375	11092.9	2.5625	19.875	2	115678	20	23.2924	30862.5	1.23392	14.3413	2000.78	0.059943	0.429876	0.314345	3.23553
0	0	0	0	0	0	0	0	2	82497	20	15.5455	6411.39	1.68182	25.2748	1497.26	0	0.03125	0.0444309	3.23729
0	0	0	0	0	0	0	0	15	1.40015e+06	20	14.7727	69110.4	5.16667	13.662	2139.57	0	0.0212343	0.526992	3.2408
0	0	0	0	0	0	0	0	2.03202	117166	18.5542	12.1743	24946.8	1.14679	14.9653	2138.73	0	0.00432303	3.32433e-07	3.2413
0	0	0	0	0	0	0	0	2	36892.8	20	12.4737	4422.63	1.10526	23.6462	1776.38	0	0.017722	0.27033	3.2418
0	0	0	0	0	0	0	0	8.90265	444244	20	12.1613	8962.66	1.51613	17.1797	2179.35	0	0.0140775	1.80917e-05	3.24378
0	0	0	0	0	0	0	0	2	53778.2	20	7.53191	7046.46	1.38298	25.392	1392.55	0	0.00588458	0.370193	3.24452
1	180.3	3.75	39.5	0	0	0	0	1.63071	85868.3	27.7469	26.9573	46173.5	1.47009	21.6657	1924.86	0.054965	0.0321822	0.824668	3.24502
0	0	0	0	0	0	0	0	2	99170.5	19.9669	3.29091	25480.1	1.09091	21.1069	1223.68	0	0.00692568	0.00172779	3.24797
0	0	0	0	0	0	0	0	15	623242	20	12.9286	9397.85	2	21.1305	2011.44	0	0.0384046	0.42488	3.24969
0	0	0	0	0	0	0	0	2	77028.2	20	14.3548	9381.25	1.58065	23.3109	2099.4	0	0.0240444	0.135436	3.25091
0	0	0	0	0	0	0	0	1.99763	69693.2	20.0118	15.7069	9526.61	1.27586	21.2732	1441.47	0	0.00437061	0.235116	3.25455
0	0	0	0	0	0	0	0	2	109128	20	14.9899	16377.2	1.32323	2.30577	1758.41	3.60708	1.78761	3.61704	3.256
0	0	0	0	4	200	1	29	2.00218	111086	19.9738	16.25	20599.9	1.27083	19.9452	1609.8	0.006034	0.0607561	0.476819	3.25888
4.49	218901	14.2398	10	10.1204	710006	1.83851	18.441	2	120444	20	15.8264	105584	1.26233	10.7072	1814.99	7.57187	0.912391	1.21657	3.26103
0	0	0	0	8.64667	1213.18	2	17.3333	15	683382	20	17.1059	13003.8	1.78824	15.814	2086.35	0	0.0103177	0.536222	3.26269
0	0	0	0	0	0	0	0	1.89376	88541.3	18.1062	10.44	4160.58	1.04	17.5567	1575.33	0.001684	0.0135133	0.134698	3.2634
3.25556	234122	11.438	5.76	7.77458	40153.4	2.25424	16.0678	2.55416	215548	8.573	12.5857	42251.5	1.30714	16.1356	1326.71	0.923538	0.23629	0.163668	3.26552
0	0	0	0	0	0	0	0	2	106686	20	17.5	2311.03	1.07143	22.2093	1558.04	0	0.0193515	0.261285	3.26928
0	0	0	0	0	0	0	0	2	119809	20	14.5968	20492.9	1.27419	22.1845	1617.86	0	0.0150944	0.336203	3.26951
2	300	7	22	5.31579	34430	1.47368	19.8947	2.10322	215586	26.0863	16.8023	48827.5	1.5	11.6511	1876.51	0	0.0207609	0.434242	3.27068
0	0	0	0	3.66667	184	1	24	2.00352	165174	19.9895	14.6378	122921	1.4898	13.8808	1479.35	0.113638	1.01543	0.932432	3.27715
2.90276	407627	9.91959	9.50073	8.57532	65907.7	2.33766	8.83117	2	118950	20	20.8942	27939.6	1.875	13.2605	1925.81	2.28001	0.983992	0.569578	3.27807
3	600	9.5	13	9.46154	16260	2.92308	18.3077	2.08798	88725.7	23.0528	13.7692	44637.1	1.63077	21.259	1602.58	0.185599	0.314593	0.744292	3.27944
0	0	0	0	0	0	0	0	9.48395	495851	20	21.065	53672	2.245	18.4436	1934.39	0	0.0155425	0	3.2824
0	0	0	0	5	4185	1.44444	17	2.16901	200014	21.9765	13.2927	22316.6	1.32927	17.9	1769.05	0.022752	0.0140195	0.927633	3.28375
0	0	0	0	0	0	0	0	2.00363	87669.5	19.9274	11.3922	7916.48	1.23529	22.3096	1725.79	0	0.00841071	0.0523299	3.28443
0	0	0	0	0	0	0	0	15	592203	20	15.4474	10143.4	1.57895	24.3589	1583.89	0	0.0303161	0.301754	3.28601
0	0	0	0	0	0	0	0	2	131248	20	15.25	548.818	1	22.9054	1821.53	0	0.0124535	4.74599e-05	3.2869
0	0	0	0	0	0	0	0	2.24119	202711	22.4694	17.1923	40555	1.23077	8.50021	1588.71	0.545708	0.339482	1.01765	3.28713
1	1200	5	9	0	0	0	0	2	151194	20	18.1835	41450	1.13303	12.3292	2012.12	0.052745	0.365466	0.159188	3.28825
0	0	0	0	0	0	0	0	2.44992	220736	14.6009	13.1048	31850.7	1.4	18.4399	1420.7	0	0.0106698	0.33306	3.28847
0	0	0	0	0	0	0	0	2	154118	20	21.4823	98836.7	1.15018	13.4804	2093.7	0.077074	0.0530252	0.245637	3.29004
0	0	0	0	0	0	0	0	2	109734	20	16.0345	10720.5	1.10345	20.4078	1851.74	0	0.0100508	0.916613	3.29093
6.83333	19854.8	22.76	17.8333	9.21538	3603.19	2.84615	22.6923	1.87903	144408	28.8935	25.9307	37158.3	1.4703	18.897	1963.14	0.01411	0.337196	1.02413	3.29336
0	0	0	0	0	0	0	0	2	209044	20	21.4393	93062.1	1.17446	17.1052	2043.54	0.08013	0.00794742	0.0561489	3.29336
0	0	0	0	0	0	0	0	1.82804	85926.7	26.6486	26.319	27078	1.37423	23.8543	1869.74	0	0.00922305	0.00209519	3.29447
0	0	0	0	0	0	0	0	14.8304	1.11572e+06	20.0683	15.373	48795.8	3.30159	15.9811	2171.67	0	0.0278135	0.0501964	3.29579
0	0	0	0	0	0	0	0	2	217958	20	11.3488	23530.1	1.10465	22.2716	837.921	0	0.0719898	0.563342	3.29579
0	0	0	0	0	0	0	0	2	68576.3	19.9519	7.22857	7825.24	1.14286	24.433	1820.71	0.012973	0.0110455	0	3.29601
0	0	0	0	5.25	70	1.5	2	2	136345	20	18.4622	54204.5	1.37815	10.9867	1875.52	1.46827	0.913197	2.08034	3.29623
2.5	867.42	6.2	12	6.78889	24191.4	2.57778	17.7778	2.07705	214383	22.1541	18.7015	26203.3	1.19403	12.645	1870.53	0.001107	0.160981	0.408618	3.30255
0	0	0	0	9	2980	2.5	19.75	1.92176	80457.9	22.6626	11.2041	19884.4	1.21429	21.2357	1450.66	0.468334	0.0167076	0.0325681	3.30449
0	0	0	0	0	0	0	0	2	203152	20	19.8932	34724.4	1.27184	9.73764	1991.35	0.186436	0.905479	0.807474	3.30642
0	0	0	0	0	0	0	0	15	845145	20	15.2941	10666.5	4	21.1275	1685.29	0	0.0179392	0.952037	3.30642
0	0	0	0	0	0	0	0	2	76319.5	20	12.6	10331.5	1.6	24.1319	1983.15	0	0.0149279	0.0617126	3.30771
0	0	0	0	0	0	0	0	9.46918	493773	20	17.0139	78937.5	1.80556	13.0742	1757.76	1.09654	0.0335049	0.222313	3.30878
6.66667	5090.55	20.0333	8.33333	7.6	1436	2.2	22	2	174825	20	18.7986	33737.4	1.08633	12.3435	2011.84	0	0.0678501	0.131509	3.30942
0	0	0	0	0	0	0	0	14.9745	1.36631e+06	19.9635	14.7333	22983.6	2.23333	17.5877	2111.9	0	0.0440606	0.315863	3.30942
0	0	0	0	0	0	0	0	1.50902	68859.9	23.3527	26.6566	17569.6	1.39394	21.8545	2027.8	0	0.0130603	0.0695896	3.31048
0	0	0	0	0	0	0	0	2	129694	20	10.0847	14050.3	1.0678	21.5091	1912.56	0	0	0.353465	3.31112
0	0	0	0	0	0	0	0	2	96030.5	20	14.0449	18499.5	1.14607	17.1267	1836.91	0	0.0214019	0.182865	3.31154
0	0	0	0	0	0	0	0	2	121114	20	22.0363	56786	1.18715	17.8527	1839.2	0	0.0109863	0.715327	3.31323
0	0	0	0	5.66667	15308	1.73333	18.9333	2	143874	20	19.6575	41094.5	1.04724	10.2454	1939.83	0.004897	0.163969	0.285047	3.31471
0	0	0	0	0	0	0	0	2	60246.5	20	12.5769	3761.84	1.38461	22.6502	1599.54	0	0.00628741	0.141372	3.32015
0	0	0	0	0	0	0	0	2.00633	85635.3	19.9747	10.325	9574.8	1.275	23.5445	1669.26	0	0.0175047	0.0010013	3.32325
0	0	0	0	7.35741	26322.2	2.11111	18.4815	2	86897.3	20	15.5733	17762.3	1.53333	20.6377	1460.48	0.008724	0.0578072	0.465688	3.3249
0	0	0	0	0	0	0	0	1.99834	190740	20.0728	21.443	41555.6	1.05702	18.3284	1906.17	0	0.0477763	0	3.32511
2	800	8	22	9	900	3	1	2.38424	235166	11.5852	11.6531	21525.9	1.40816	20.8138	1488.79	0.163342	0.0290504	0.473671	3.32552
0	0	0	0	0	0	0	0	2	45577.3	20	13.4483	3910.98	1.2069	22.3668	2063.21	0	0	0.187016	3.32674
0	0	0	0	0	0	0	0	2	100380	20	22.6571	32496.6	1.13714	15.9563	2013.07	0	0.00746249	0.50155	3.32899
2.53846	4910	8.27692	19.1538	8.25192	25592	2.23077	22.6731	2	86138.6	20	13.25	14915.9	1.21667	15.4932	2149.43	0	0.0303679	0.377065	3.33486
0	0	0	0	12.3333	3680.46	3.66667	8	9.47569	463616	20	17.0301	48349.5	2.27068	18.7365	1746.81	0.12545	0.201586	1.30337	3.33786
0	0	0	0	0	0	0	0	14.7262	894705	19.8554	14.5488	107512	2.06707	9.79139	1234.25	0.559028	1.33001	0.519756	3.33965
0	0	0	0	0	0	0	0	1.85885	89966.9	17.9404	11.1739	3481.04	1.08696	22.635	1082	0	0	0.140243	3.34025
0	0	0	0	6.85556	2250.52	1.55556	6.55556	15	574070	20	11.6471	14275.1	1.4	16.7066	2135.04	0	0.0251936	0.426945	3.34044
0	0	0	0	0	0	0	0	1.8705	117932	35.9482	26.7849	32844.5	1.37359	22	2178.87	0	0.0186673	0.075291	3.34124
0	0	0	0	5	500	2	15	2	81535.1	20	15.5476	7500.93	1.26191	23.9387	1460.28	0	0.00908088	0.246782	3.34301
0	0	0	0	5	1000	1	10	1.9985	176963	20.0722	15.9533	38903.8	1.2243	13.0063	2027.89	0.228264	0.615246	0.411159	3.34341
0	0	0	0	0	0	0	0	14.8776	1.09119e+06	20.1763	20.4068	36144.6	2.91525	19.6059	1791.27	0	0.0169164	0.0412394	3.34733
3	2458.6	9	8	5.60278	31811	1.80556	17.1667	2	169956	20	18.3897	63173.3	1.1282	16.2892	1829.75	0.532396	0.0598718	0.0729064	3.34791
0	0	0	0	0	0	0	0	2	88901	20	16.0435	10222.1	1.52174	23.2122	2154.68	0	0.00852891	5.88834e-06	3.35102
0	0	0	0	9.5	690.5	3	28	11.8738	781467	21.9465	27.5222	101602	1.49529	20.2346	1971.03	0	0.0140757	1.38144	3.3516
0	0	0	0	0	0	0	0	14.9768	723286	20	14.8065	15821	2.96774	17.5169	1410.07	0	0.0145112	0.181392	3.35218
0	0	0	0	0	0	0	0	1.90236	98171.4	32.0315	26.8918	36431.8	1.37229	20.209	1991.39	0.009848	0.0166134	0	3.35276
3	422	10	9	8	1793	2.2	16.6	1.77189	45769.5	18.4677	11.5	3349.61	1.16667	25.4772	1821.48	0	0.0166048	0.341282	3.35295
0	0	0	0	0	0	0	0	2	37310.3	20	10.6	12051.8	1.3	23.9571	2038.79	0	0.0265104	0.101159	3.35315
0	0	0	0	0	0	0	0	15	922961	20	18.8043	47874.4	1.27329	18.0047	2083.93	0	0	0	3.35372
0	0	0	0	7.19231	5015	1.84615	0	2	171450	20	17.083	51971.8	1.11419	13.2724	1923.32	0.156392	0.0719654	0.368206	3.3543
3.3913	16272.8	11.3491	21.2609	9.0549	25668.6	2.31372	20.2549	2	73440.8	20	12.7609	7569.87	1.34783	22.8748	1788.87	0.016199	0.134983	1.14129	3.35583
0	0	0	0	0	0	0	0	2	40652.4	20	30.9231	12417.1	1.94872	24.267	1614.57	0	0.0212724	0.827051	3.35851
0	0	0	0	7.4	2469.1	2.4	11.6	2	133953	20	20.833	49732.4	1.11563	12.4226	1856.4	0.190641	0.255756	0.491817	3.35965
0	0	0	0	0	0	0	0	15	704520	20	14.8475	23518	3.01695	21.6651	1617.01	0	0.117917	0	3.36059
0	0	0	0	0	0	0	0	2.022	149126	19.9662	14.5714	12745.7	1.12245	17.1095	2035.62	0.091259	0.0410063	0.232952	3.36154
5.125	132498	16.5734	6.03125	9.48039	70581	3.0915	13.9673	2	66655	20	16.9249	123023	3.3413	23.7846	2074.11	0.048054	0.517536	0.977905	3.36211
0	0	0	0	0	0	0	0	2	81094.5	20	10.8732	20886.4	1.8169	17.4486	1979.43	0	0.675311	0.279983	3.36286
0	0	0	0	0	0	0	0	2	68015.6	20	11.2308	5467.9	1.30769	23.1246	1116.12	0	0.00510212	0	3.36286
0	0	0	0	0	0	0	0	2	76147.2	20	19.8333	6709.91	1.30556	21.2448	2223.15	0	0.0155784	0.0571273	3.36324
0	0	0	0	0	0	0	0	2	86838.8	20	13.1333	13996.2	1.22222	20.4288	1970.83	0	0.000338008	0.217859	3.3653
3.7	37826.4	11.91	14.8	8.22388	60477.3	2.19403	15.9701	2.17286	221805	17.6159	15.2556	32459.1	1.28889	14.1563	1973.99	0	0.210861	0.60188	3.36567
0	0	0	0	0	0	0	0	9.51601	527153	20	17.9143	8760.84	1.97143	20.0637	1834.23	0	0.0302505	0.478014	3.36586
0	0	0	0	0	0	0	0	2	151387	20	21.0146	45115.8	1.20175	13.131	2147.99	0.010661	0.0379958	0.62629	3.36717
0	0	0	0	0	0	0	0	2	14528.1	20	14.9841	4236.4	1.12698	12.4081	1929.37	0.264864	0	0.851994	3.36866
0	0	0	0	0	0	0	0	2.15948	108317	13.0788	13.0421	38005.7	1.08421	14.5211	1664.4	0.19679	0.0558254	0.659469	3.37291
2	320	7	22	8.83103	11125	2.55172	17.5172	2	157747	20	17.6983	148093	1.25891	20.6471	1902.96	0.019306	0.19953	0.282491	3.37438
0	0	0	0	0	0	0	0	2	203443	20	23.2914	55852	1.10864	11.7177	2239.34	0	0.0342474	0.327833	3.37585
0	0	0	0	0	0	0	0	14.9186	1.26507e+06	19.9657	25.318	73789.2	2.02022	18.724	1646.83	0.033977	0.0293948	0.484176	3.37694
2.33143	65492.5	7.6936	11.0171	4.91304	30361.9	1.52174	16.5326	2	143615	20	12.3836	20410.4	1.31507	25.3949	854.756	0.507975	0.0618747	0.149913	3.37912
0	0	0	0	0	0	0	0	15	1.29415e+06	20	17.4167	63846.2	2.575	20.147	1651.52	0	0.0260203	0.331992	3.37967
0	0	0	0	0	0	0	0	2	67966.6	20	13.125	3364.63	1.20833	24.629	2113.93	0	0.0125919	0	3.37985
0	0	0	0	11.25	29272.8	3.625	6.25	1.99845	76381.7	19.9689	12.7	3195.86	1.25	26.1938	1520.72	0	0.0383109	0.0849449	3.38039
0	0	0	0	6.16429	4777.52	1.57143	7.78571	2.47526	127434	11.8004	12.0571	15676.6	1.24286	19.3912	737.743	0.331006	0.0552442	0.668791	3.38093
0	0	0	0	11.4929	27827.1	2.85714	6	2.0017	200763	19.966	19.0395	158855	1.02914	11.1144	1918.31	0.277774	0.0333029	0.511282	3.38166
4.08696	17089	12.4913	6.6087	0	0	0	0	2.00494	90227.2	19.9753	19.2252	81733.3	1.27481	9.24143	1803.27	0.687344	0.828217	0.302973	3.38238
0	0	0	0	8	400	2	22	2.34173	254338	23.7119	15.2787	26412.6	1.21311	15.1783	1635.09	0.125127	0.0780125	0.483982	3.38489
0	0	0	0	10	468.2	3	21	11.8577	909646	21.3705	27.3213	125126	2.25169	16.2672	1480.99	0.02178	0.412223	0.680803	3.38507
0	0	0	0	0	0	0	0	15	1.30354e+06	20	17.0811	16603.9	2.89189	20.7527	1686.11	0	0.011589	0.863127	3.38543
0	0	0	0	0	0	0	0	2	96859.5	20	19.8137	18619.8	1.1118	9.96137	1848.31	0.045046	0.0610883	0.855534	3.38686
0	0	0	0	0	0	0	0	1.9985	147090	19.9699	22.0678	49946.4	1.13771	16.3404	1928.55	0	0.0280912	0.082502	3.3881
0	0	0	0	5.5	510	1.5	33	2	70817.9	20	21.4167	8144.06	1.61111	17.3449	1895.31	0	0.00281814	0.0273039	3.38881
0	0	0	0	0	0	0	0	1.99677	152132	20.0565	19.3	13238	1.15	12.9361	2159.74	0	0.0267885	0.00140575	3.39005
0	0	0	0	6.25	980	1.75	17.25	2	50840.4	20	8	3155.03	1.19355	24.0834	1540.36	0	0.00490023	0.00169931	3.39023
0	0	0	0	0	0	0	0	14.9532	814001	19.9279	22.14	8028.8	1.38	18.1104	1940.99	0.017681	0.0124009	0.715892	3.39129
0	0	0	0	0	0	0	0	1.67734	49470.3	17.9286	15.5	1378.57	1.08333	25.0706	1935.66	0	0.00363122	0.0666384	3.39217
0	0	0	0	4.5	100	1	2	2	140561	20.2199	12.0343	101181	1.16571	11.8004	1904.48	0.506127	0.824065	1.50159	3.3962
0	0	0	0	8	2480	2	15.6667	2	163115	20	25.1183	43114.7	1.28244	9.62338	1880.44	0.245504	1.218	0.93344	3.40175
0	0	0	0	0	0	0	0	1.59259	49408.9	22.7265	10.7419	6812.88	1.32258	23.7527	2081.17	0	0.0206527	0.187414	3.40175
0	0	0	0	0	0	0	0	9.42324	707600	20	11.9767	20901.8	1.09302	10.9814	1707.48	0.656378	0.133795	0.349888	3.4026
0	0	0	0	0	0	0	0	2	206075	20	21.8743	79867.3	1.0754	19.5985	2070.41	0	0.0119038	0.107976	3.40671
0	0	0	0	0	0	0	0	15	1.15751e+06	20	18.564	60346.5	2.20349	19.9343	1708.49	0	0.0208051	0.0462905	3.40739
0	0	0	0	12	4180	4	21	2.19554	312098	22.506	15.963	31698.8	1.51852	9.65938	1583.83	4.26018	2.79129	2.15848	3.40807
3.44444	7616.77	12.0222	14.5556	9.12903	22611.1	2.74193	13.2581	2	108270	20	15.67	20022.3	1.32	22.1801	1324.69	0.033323	0.319835	0.359193	3.41044
3.4385	213443	11.012	11.0588	7.9296	58443.3	2.248	10.544	2	181633	20	16.7037	13348.8	1.11111	20.4344	745.769	0.182053	1.82901	0.855064	3.41128
0	0	0	0	0	0	0	0	14.9802	947984	20	17.4	10740.1	2.8	17.3393	1257.22	0	0.10815	0.643987	3.41212
2.14286	4656	7.24286	13.2857	6.65616	68064.8	1.58219	13.6438	1.82481	115331	16.569	15.3095	72169.3	1.09524	18.1277	1646.07	0.614286	0.130971	0.254512	3.41296
0	0	0	0	0	0	0	0	1.99885	207321	20.3498	14.3632	85204.2	1.14428	10.1545	2032.53	0.724688	1.19196	0.513145	3.4138
0	0	0	0	0	0	0	0	9.10906	771297	20	16.0273	39767.4	1.51818	12.1882	1905.11	0.01117	0.0813892	0.639668	3.41847
0	0	0	0	7	580	2	18	2	195891	20	19.6531	19516.5	1.19048	11.0602	1832.04	0.00338	0.392288	0.767395	3.41979
0	0	0	0	0	0	0	0	2	133204	20	13.1111	10514.3	1.25	21.6476	1569.65	0	0.0106584	0.0895882	3.42029
4	1280	15	33	8.07143	1760	1.85714	33.5714	1.98006	56637.5	19.7379	6.66667	3088.67	1.61111	24.3593	1597.74	0	0.0161308	0.240624	3.42243
0	0	0	0	10	1200	3	22	1.99867	219031	19.992	21.5618	135166	1.24528	15.8721	2134.3	0.114779	0.302303	0.713535	3.4257
0	0	0	0	8.37	999.35	2	12.25	1.62613	93128.9	28.176	23.7826	47248.6	1.26756	26.2807	1906.61	0.054147	0.00513318	0.15433	3.42959
0	0	0	0	0	0	0	0	2	148846	20	23.0375	17039.2	1.1375	15.4	1550.26	0	0.0943736	0.173035	3.43024
0	0	0	0	0	0	0	0	1.90728	121445	24.856	11.8167	12044.1	1.45	17.0164	1762.58	0	0.00560525	0.060469	3.43201
0	0	0	0	3	200	1	1	1.83019	143875	26.6918	26.5667	44853.7	1.40281	18.5716	2047.16	0.00149	0.0167798	0.288318	3.43233
1.875	7754	5.0625	5.125	8.39772	256443	1.5731	10.7427	1.99281	246547	19.9557	11.5024	86501.6	1.15122	14.8055	1928.22	0.403805	0.567782	0.365286	3.43584
2.38298	16801	7.83404	22.6809	7.17619	25017.8	2.21429	24.9286	2.2091	256370	17.2485	13.8103	69261.7	1.29885	17.1244	1803.46	0.053565	0.0889174	0.550436	3.436
0	0	0	0	0	0	0	0	2	179463	20	21.1875	36306	1.07143	9.76588	1835.4	0.058094	0.069265	0.637834	3.43648
3.66667	23064.7	11.9167	17	7.68571	9610	2.21429	10.9286	1.80509	156769	7.97881	9.56667	28294.9	1.14444	14.8784	552.006	0.013658	0.207875	0.537252	3.44012
0	0	0	0	9.66667	1600	2.66667	23.6667	2	192368	20	22.8544	41590.8	1.13793	6.87372	1808.14	0.235681	0.858602	0.381789	3.44028
0	0	0	0	0	0	0	0	9.48758	593797	19.9907	12.0159	158461	1.54762	12.7244	1761.21	0.443002	0.122981	1.02604	3.44623
2.65398	129132	9.47273	12.9654	7.90548	40682.4	2.23288	14.7808	2	109004	20	12.8163	13817.9	1.08163	20.5448	2240.95	0.02087	1.29776	0.110619	3.45071
0	0	0	0	0	0	0	0	15	1.08378e+06	20	20.3714	17972.9	1.77143	11.979	1255.58	0	0.136957	0.753436	3.45255
0	0	0	0	0	0	0	0	2	94454.8	20	14.3947	6974.05	1.39474	20.8128	1114.3	0	0.0351396	1.44539	3.45271
0	0	0	0	6	2508.34	1.25	4	1.99828	265141	19.9605	11.6101	537633	1.39832	13.9638	1979.01	0.735272	0.633654	1.1402	3.45316
0	0	0	0	0	0	0	0	2	156815	20	24.1101	34192.4	1.1055	8.30153	1922.8	0	0.312427	0.116395	3.45393
0	0	0	0	5.2	340.59	1.5	14	8.87707	664111	20	14.1034	13141.4	1.18965	14.1859	1809.95	0.363253	0.0691181	0.15776	3.45515
0	0	0	0	0	0	0	0	1.76645	154934	9.38323	9.29412	31108.1	1.15686	19.079	727.837	0	0.0948141	0.201618	3.45652
5	12960.8	15.89	8.25	9.78654	762935	2.54321	13.3457	2	220381	20	22.0559	53948.7	1.6993	8.30188	1717.49	5.34164	3.86425	3.01646	3.45954
0	0	0	0	0	0	0	0	2	203371	20	24.3716	30012.8	1.10473	17.6005	1951.88	0	0.0956628	0.237122	3.4609
5.47059	16319.2	19.5412	14.5294	8.3	88376.8	2	8.47059	1.99951	590590	20.0073	17.6265	188924	1.33047	3.32114	1649.09	5.73466	3.89324	2.31729	3.4615
4	7828.9	13.2	22	0	0	0	0	15	962170	20	13.1552	32693.2	2.05172	13.8346	1225.33	0.030236	0.399448	0.287889	3.463
3.2	3450	10.72	18	9.8	5460	2.71429	17	2	139465	20	21.0194	29976.4	1.10465	9.5543	1851.48	0.11433	0.88482	1.04454	3.46419
0	0	0	0	0	0	0	0	15	1.02793e+06	20	17.3019	14956.4	2.32076	21.092	1549.3	0	0.0154778	1.40545	3.46449
2	280	6	12	6.78125	6169.6	1.8125	11.875	1.54812	139257	10.8295	9.40132	45780.3	1.15789	22.1899	918.091	0	0.0431435	0.256527	3.46479
4.48649	116817	13.2596	15.9189	6.38557	68690.1	1.9918	19.0656	9.41698	764742	20	18.729	36461.3	1.75701	10.1353	1692.35	0.874307	3.61155	0.455644	3.47012
0	0	0	0	0	0	0	0	2	129873	20.2859	18.4959	27973.5	1.27273	21.0199	1506.84	0	0.00392596	0.0338198	3.47144
3.71429	35407.9	12.1286	12.7778	3	15	1	11	2	216359	19.9951	22.7003	54754.9	1.13854	9.30836	1810.16	0	0.182718	0.987583	3.47596
0	0	0	0	0	0	0	0	2	87358.9	20	13.6	6624.68	1.08571	18.4175	1928.85	0.000206	0.00828507	0.402314	3.47625
0	0	0	0	7.2	3473	2	30	2.02208	52312.3	23.4858	11.35	5288.12	1.15	23.5421	2213.5	0	0.0560879	0.437613	3.4764
0	0	0	0	0	0	0	0	1.99667	205278	19.9944	15.4111	98150.6	1.1238	11.4035	2085.87	0	0.0218292	3.65931e-06	3.48273
0	0	0	0	3	86.5	1	4	2	248717	20	17.5505	86566.4	1.12544	8.93343	1723.6	1.85217	0.398035	1.02814	3.48459
0	0	0	0	0	0	0	0	2	89683.7	20	4.2	7240.15	1.53333	22.9531	1907.33	0	0.0220866	0	3.48714
4.77419	78815.8	14.7585	18.371	10.0726	114786	3.13714	14.4457	14.9338	1.988e+06	19.9398	20.8667	168188	2.255	14.2709	1806.01	0.223967	3.06198	1.01791	3.48855
3.36257	115376	11.4266	19.7836	9.73651	44749.7	2.61905	22.4762	2	181857	20	11.5168	43716.7	1.08725	17.8332	1731.85	0.006455	0.107497	0.366048	3.4894
3.66667	6583.6	11.6667	24.3333	10.2564	25578	3	18.1282	2	210451	20	16.9118	74615.5	1.30672	6.02195	1765.26	0.82135	2.81094	0.601858	3.48982
0	0	0	0	0	0	0	0	14.9827	1.11103e+06	20	14.84	20928.2	1.86	21.6759	1474.83	0.023739	0.275827	0.312269	3.48982
0	0	0	0	0	0	0	0	1.73666	182809	29.0418	26.5413	60869.8	1.37921	19.0867	1970.66	0.059123	0.0365233	0.289434	3.48982
0	0	0	0	0	0	0	0	1.78867	143063	31.7952	25.5498	36447.4	1.31328	16.9641	2298.26	0	0.00569835	0.624935	3.49108
0	0	0	0	3	332.1	1	7	2	178215	20	24.5415	43383.2	1.13658	8.57903	1853.74	0.137244	0.335768	0.433743	3.49164
3.64407	60905	11.4949	11.7966	7.66667	34337	2.23333	18.5333	2.12836	157354	26.1801	16.3889	26285.4	1.42593	19.2694	1740.12	0.640374	0.0854252	0.384487	3.4922
0	0	0	0	0	0	0	0	2	138968	20	15.6792	9956.15	1.12264	21.4116	1558.84	0.077633	0.0371102	0.217528	3.49248
0	0	0	0	0	0	0	0	15	1.69304e+06	20	22.9348	27837.3	1.95652	18.9017	2009.99	0.004508	0.0113783	0.0183487	3.49318
0	0	0	0	0	0	0	0	14.2527	1.69975e+06	20	19.4805	53276.3	4.20779	17.0281	1918.63	0	0.051315	0.224859	3.49499
0	0	0	0	0	0	0	0	1.89358	79001	16.8055	11.8036	8516.94	1.19643	25.4167	1087.03	0.095417	0.0353694	0.220434	3.49568
0	0	0	0	0	0	0	0	14.9853	1.55366e+06	20	23.3138	120107	1.68168	22.0596	1863.8	0.022206	0.00913207	0.30148	3.49582
0	0	0	0	0	0	0	0	2.00082	246984	20.0123	25.7658	116293	1.34021	6.61281	1761.29	0.765881	2.99584	1.55729	3.4961
2	100	7	24	5	950	1	8.25	2	187323	20	21.4902	79155.1	1.1451	11.0681	1810.56	0.797657	0.140061	0.952352	3.49638
0	0	0	0	7.536	63583.6	1.76	7.32	14.9736	1.96519e+06	20	17.5202	568563	1.82895	19.0183	1886.02	0.49561	0.35839	0.837393	3.49831
0	0	0	0	0	0	0	0	2	161873	20	20.8147	54238.2	1.12715	9.30463	1810.43	0.031668	0.381912	0.568042	3.49831
3	299.23	9.6	24	8.88571	23901.5	2.5	33.5	9.36965	676116	20.1379	21.6621	87930.8	2.21379	16.5828	1868.86	0.112671	0.0638167	0.423653	3.49872
0	0	0	0	0	0	0	0	2	134655	20	9.72222	12680.7	1.16667	22.8606	2107.59	0.002886	0.0204182	0.00213044	3.49927
3.0354	98203.6	9.95221	22.7434	6.58593	110524	1.59296	18.3668	2	139405	20	11.92	3876.84	1.4	20.5038	786.217	0.586715	0.151428	0.562575	3.50065
2.57576	21976.3	8.52121	23.3333	8.43	33726.2	2.48	22.76	2.41079	170963	14.1037	13.5135	38443.2	1.25676	21.3855	1501.29	0.039421	0.461388	0.501205	3.50092
0	0	0	0	0	0	0	0	15	856592	20	16.3636	5409.7	1.68182	18.2356	1386.16	0	0.0596767	0.0395764	3.50161
0	0	0	0	0	0	0	0	2	79960.3	20	10.2308	4168.63	1.61539	24.6299	2199.16	0	0.00483788	0	3.50366
0	0	0	0	7.425	1974.12	2.25	10.75	14.9871	1.92719e+06	20	21.4723	153641	3.74539	16.1146	1889.14	0.028065	0.0503476	0.587313	3.50718
0	0	0	0	0	0	0	0	2	251965	20	19.1686	142048	1.33721	1.33473	1644.52	5.16785	3.55678	0.57486	3.50759
0	0	0	0	0	0	0	0	2	89933.8	20	12.2075	8496.42	1.13207	18.3505	1726.34	0	0.0159086	0.790799	3.50786
0	0	0	0	11.2133	24911.5	3.46667	11.8	2	268129	20	17.6467	43562.9	1.19565	1.56997	1670.55	2.98445	3.43563	2.81704	3.50799
0	0	0	0	0	0	0	0	2	219424	20	14.0813	53672.3	1.10625	15.8598	1756.56	0	0.00939241	0.355403	3.50826
2.28571	2438	7.57143	24.4286	5.20833	27438	1.44444	21.0833	2.15319	237931	25.633	17.9035	85265.1	1.35088	7.64775	1569.83	1.52992	5.29741	1.55335	3.50974
2.73248	53065.7	8.78535	14.0764	8.42414	40036.1	2.34483	13.8276	2	184157	20	18.6047	21928.7	1.32558	18.953	2036.22	0.137063	0.310537	0.398766	3.51108
0	0	0	0	5.5	3235	2	7	2	93329.2	20	8.32	2872.72	1.08	23.0051	1826.6	0	0	0.0459566	3.51121
0	0	0	0	6.6445	67894.6	1.375	6.45	2	200179	20	20.1705	43835.1	1.30114	15.4474	1974.03	0.745014	0.139137	1.06038	3.51521
4	13597.3	13.0273	21.4545	10.4273	34239.3	2.30909	17.5818	2.18761	359700	22.4171	18.0397	57162.8	1.49206	9.80512	1638.69	0.12544	2.90731	1.48811	3.5164
0	0	0	0	7.31	950.94	1	3	2	242420	20	19.4762	31747.6	1.17989	15.3053	1938.57	0.66023	0.183073	1.51512	3.51983
0	0	0	0	0	0	0	0	2	270383	20	19.5291	80690	1.15698	1.28692	1662.48	2.58336	5.39291	2.31783	3.52009
3.93407	71678.3	12.2593	10.6813	0	0	0	0	2	185042	20	16.2481	20309.5	1.17054	15.8005	1811.19	0.427107	0.0120113	0.493411	3.52336
0	0	0	0	8.62941	372643	1.82353	12.9412	14.9896	2.15163e+06	20	20.2446	154605	1.78895	18.388	1769.58	0.156691	0.0837923	1.07019	3.52492
0	0	0	0	6.25	540	2	4.5	2	25916.8	20	17.7115	18757.8	1.46154	20.4892	2081.09	0.048001	0.0575454	0.659028	3.52569
0	0	0	0	0	0	0	0	2	104750	20.0653	11.5366	7474.19	1.34146	20.6712	1567.86	0	0.0122447	0.754566	3.5266
0	0	0	0	0	0	0	0	2	160286	20.0066	23.5368	27966.4	1.22632	20.0975	1817.5	0.078763	0.0285767	0.702421	3.52711
2.5	584	7.8	18	5.16667	2124	1.83333	10.1667	2	148115	20	9.20261	35692.2	1.13072	21.2187	732.094	0.038092	0.0487988	0.215948	3.52827
0	0	0	0	0	0	0	0	2	145735	20	11.8409	10233.6	1.31818	16.9024	1774.09	0	0.0763489	0.226393	3.52853
0	0	0	0	0	0	0	0	1.58806	107483	10.6099	7.98113	9067.62	1.15094	23.629	1773.74	0	0.0212775	0.087495	3.5339
3.91667	11158	11.5	16.25	6.54348	11770.6	2.04348	14.087	2	98912.2	20	13.1831	19914.6	1.50704	18.8121	1696.08	0	0.0355845	0.432002	3.5358
0	0	0	0	6.2	600.5	2	11	2	218606	20	17.8341	46240.9	1.15144	16.2937	1813.46	0.166122	0.0270041	0.268293	3.53883
3.83165	331808	13.0375	10.2694	6.71868	86062.1	1.77108	13.4337	2	199805	20	10.5	11320.8	1.14286	16.6603	648.378	0.962912	0.138582	1.3163	3.53945
0	0	0	0	6.45455	39394	1.72727	17.75	2	321601	20	19.9691	388161	1.35764	13.8904	1949.92	1.29144	0.197649	0.640992	3.54008
0	0	0	0	9.71148	208315	1.85246	5.95082	2	254862	20	21.0982	124941	1.20466	7.32883	1822.53	0.461051	0.520406	0.719978	3.54642
3.4	3062.89	12.08	22.4	8	32061	1.76923	22.4359	1.684	167717	10.5423	9.61956	19676.5	1.18478	18.9473	764.187	0	0.100256	0.599558	3.54654
0	0	0	0	0	0	0	0	2	83478.7	20	10.4146	5012.68	1.09756	18.1434	2095.85	0	0.00838976	0.00120642	3.54937
0	0	0	0	8.34828	24863.5	2.55172	11.6897	2	173102	20	14.9806	22466.5	1.20388	20.1565	1672.86	0.009786	0.0851961	0.339283	3.55096
0	0	0	0	0	0	0	0	2	257608	20	25.5573	31098	1.17188	8.64489	1835.23	0.000196	0.235479	0.00297482	3.55133
12.5556	72545.7	38.7278	10.6667	7.67778	38548	1.83333	4.66667	2	288294	20	19.408	160295	1.61194	1.36822	1642.49	8.86557	6.8342	4.81085	3.55328
4.20408	368157	13.6809	11.3469	10.259	99580.4	2.96721	10.082	2.41836	242920	10.5063	14.6767	42416.3	1.08271	15.0376	1747.87	1.64102	3.50668	0.36038	3.5563
27.875	135010	83.6625	9.875	5.63333	304149	1.41667	14.5278	2	212298	20	22.9881	56993.6	1.28571	1.41758	1620.71	13.4905	16.7312	3.66425	3.5569
5.86275	236735	17.4937	12.2353	7.22147	74091.9	2.14706	12.1912	9.38915	968301	20	14.2074	64717	1.68148	12.4781	1808.93	0.37645	0.57436	1.02226	3.55715
3	3201	12	11	5.93243	218873	1.56757	9.2973	14.9589	1.9701e+06	20	21.564	470549	2.05195	8.75787	1638.26	2.17132	2.68117	1.93631	3.56122
0	0	0	0	0	0	0	0	2	225476	20.1086	15.2609	78412.3	1.20497	12.4729	1985.36	0.08664	0.186952	0.0106605	3.56194
4.15385	36366.1	12.6154	30.7692	11.3415	26977.1	2.95122	23.0976	2	201854	20	20.8017	45494.9	1.91735	14.4466	670.782	0	0.318471	0.450909	3.56253
0	0	0	0	0	0	0	0	2.00073	202098	20.0036	21.0176	51696.7	1.1011	10.4472	1857.4	0	0.20596	0.388232	3.56419
3	1520.87	9.305	33	8.5	4145.27	2.6	17.4	14.8242	1.91976e+06	20.1708	17.6209	107347	2.07692	5.95265	1181.68	0.323903	3.25366	0.863042	3.56561
2	1000	7	24	4.5	80	1	2	2	225497	20	19.7803	75031.2	1.31818	12.5929	1929.61	0	0.444424	0.80586	3.56703
3.73333	12393.2	11.5347	25.8667	11.0612	53189.3	3.23932	20.8547	15	1.24101e+06	20	15.08	131862	2.92	9.82465	1222.09	0.292172	6.93732	1.3168	3.57194
0	0	0	0	0	0	0	0	2	115020	20	7.31818	6041.66	1.27273	24.2598	1832.29	0	0	0.58644	3.57287
3.80952	35111.3	11.6762	18.619	6.03448	22890	1.72414	10.4828	2.24005	278365	24.1803	16.2308	70045.3	1.45192	19.5628	1742.2	0.445835	0.663541	1.12692	3.57299
3.5	2115.76	11.75	16.5	6.94667	6410.1	1.93333	17.8667	1.71539	152626	9.22943	9.15455	25977.9	1.2	17.2838	862.297	0.044822	0.119213	0.382426	3.57426
2.66667	3776.84	7.78889	14.7778	5.564	8517.46	1.68	11.92	14.9743	1.53435e+06	20	13.8571	12199.9	2.39286	2.55447	1136.47	0.313285	3.94913	1.71547	3.57703
0	0	0	0	7.05	7626.11	2.3	27.4	14.9668	1.19058e+06	20	15.0833	15850.4	2.10417	9.15948	1215.75	0.151507	7.19815	1.96206	3.57898
0	0	0	0	0	0	0	0	2	185799	20	0	0	0	14.1539	2001.47	0.434969	3.49509	0.609946	3.58035
0	0	0	0	5.98261	147600	1.28985	13.6377	2	269384	20	13.8253	384443	1.14472	12.1626	1764.19	0.662926	0.397654	1.7198	3.58184
0	0	0	0	0	0	0	0	2	147495	20	11.7465	12802.5	1.43662	20.5159	1649.46	0	0.0104008	0.395647	3.58195
1	316.4	3	8	7.7037	37806.6	2.14815	7.2963	2	290074	20	16.8154	166680	1.19463	10.7847	1712.82	4.2295	4.40322	1.54199	3.58229
4.92308	55523.7	15.0846	10.8462	6.58375	59972.9	1.46875	7.98438	9.40574	857274	20	15.5915	118092	2.83099	14.6636	1841.36	0.889599	0.303907	0.60834	3.5824
0	0	0	0	11.08	526664	3.4125	7.1625	2.00585	278895	19.9649	18.1522	29138.3	1.25	14.3888	1850.36	3.95483	0.90379	0.243707	3.58388
3.84615	6228.76	11.3231	17.2308	6.47368	28242.9	1.89474	23.7632	2.01099	233743	20.049	18.1296	106947	1.24696	1.26065	1798.94	1.10686	14.9776	2.42934	3.58906
0	0	0	0	11.5591	73729.4	3.18182	4.63636	2	386779	20	14.8462	78592.8	1.21154	1.19558	1651.62	5.09291	4.17427	2.63208	3.58939
0	0	0	0	7.5	1002	2.5	7.5	2.00214	156889	19.9358	10.9643	9544.99	1.125	23.0233	1841.26	0	0.00282216	0	3.59051
0	0	0	0	0	0	0	0	1.99594	273754	20.0285	19.8651	82391.4	1.13486	6.49357	1848.94	0.176384	1.02257	0.0647953	3.59062
0	0	0	0	9.66667	1600	2.66667	23.6667	2	243644	20	23.2874	33231.4	1.2931	1.16088	1726.88	1.53518	2.86566	2.33069	3.59351
0	0	0	0	0	0	0	0	2.00486	325142	20.0526	16.931	145258	1.18809	13.0271	1987.3	0.155451	0.459268	0.626104	3.59572
3.27273	4460	11.5455	7.90909	12.75	7830	3.125	12.5	2	186326	20	20.3838	30200.6	1.25253	5.4583	1767.85	1.39243	1.11544	1.58415	3.5966
0	0	0	0	0	0	0	0	2	116233	20	9.40476	6257.76	1.30952	20.3834	1572.75	0	0.031447	0.314876	3.59988
0	0	0	0	9	2680	2.75	9.5	2	248845	20	17.0427	57148.4	1.36967	9.75385	1929	1.05246	2.17242	2.39303	3.6026
0	0	0	0	0	0	0	0	2	322100	20	24.654	104465	1.32353	14.9221	1960.31	0.116662	1.75313	0.541461	3.60347
0	0	0	0	0	0	0	0	2	273633	20	26.7745	35110.7	1.25464	8.15238	1785.77	0.561406	0.413092	0.790438	3.60412
1.5	386	5.6	10.5	6.45116	59264.2	1.7907	9.46512	2	306188	20	15.0347	197309	1.18438	12.223	1817.75	2.97748	1.20017	2.38316	3.60466
0	0	0	0	0	0	0	0	2	259338	20.0389	20.8171	74135	1.32	12.8022	1990.13	0.034951	0.743887	0.49486	3.60498
0	0	0	0	0	0	0	0	14.8988	2.94829e+06	20.0902	18.4986	162530	1.92412	17.2607	1947.77	0	0.0625782	0.851914	3.60595
2.11111	3511.85	6.78889	14.5556	6.32463	20261.6	1.88889	20.4259	2	218299	20	15.7443	58352.2	1.36073	20.8904	1416.16	0.039713	0.0947954	0.759835	3.60627
3.56707	76317.6	11.7073	10.5915	9.53295	78269.9	2.5	13.7841	2	150675	20	11.1205	11387.2	1.07229	15.2415	1998.5	0.023124	0.259055	0.398485	3.60692
5.57217	292148	18.3508	14.4536	9.08947	76481.8	2.38597	5.87719	2.01531	307462	19.9469	18	17015.5	1.42857	3.9377	1676.21	9.93886	7.74421	1.63679	3.6097
0	0	0	0	0	0	0	0	1.50065	106360	14.1769	9.92958	13850	1.12676	23.938	1705.09	0	0.0111995	0.0931021	3.6114
4.51497	235014	14.0225	16.1856	8.04611	129261	2.47964	15.1222	2	77419.4	20	20.9048	18165.2	2.42857	1.29618	1734.83	6.78509	127.863	7.18774	3.61194
4.14286	40783.7	13.381	12.5238	4.91312	14161.6	1.32787	14.8525	2	837.449	20	16.2703	10236.7	1.02703	3.67342	1770	8.15452	2.51191	4.19615	3.61225
0	0	0	0	0	0	0	0	2	248961	20	0	0	0	13.7673	2127.8	0.218337	0.0598419	0.506439	3.6131
2.23077	7570.96	8.88077	19.2692	9.37667	22325.8	2.45098	18.2941	1.84715	171324	28.8999	26.6387	82896	1.41209	19.6994	2162.52	0.028751	0.0247831	0.459352	3.61542
3.88652	95054	12.3654	14.3262	7.13692	48784	2	20.5385	2.00094	232930	20.4901	18.75	148173	1.58929	1.49842	1804.65	3.54197	50.4871	5.86387	3.61679
2.81944	241058	8.78101	7.32986	4.36667	3221	1.3	8.33333	2	318983	20	21.5125	38742.4	1.20222	11.9264	1804.71	2.72205	0.333412	1.26947	3.61794
0	0	0	0	6.91538	5440.13	1.92308	20.8462	2.00064	308247	20.0032	24.8804	50212.6	1.29665	1.21055	1731.22	1.17043	5.44596	0.811838	3.62232
0	0	0	0	0	0	0	0	14.9871	1.63571e+06	19.9889	15.8684	19224.6	2.10526	16.0854	1289.58	0	0.0214989	0.798672	3.62283
2.52863	133976	8.10802	18.1013	6.84474	51045.5	1.80702	18.7807	1.99918	234311	20.0106	10.2847	32720.8	1.34307	18.5601	764.371	0.023509	0.262791	0.552988	3.62418
6.30488	292441	19.8756	13.2439	7.74694	124556	2.02041	11.5	2	346639	20	19.7412	45004.4	1.28235	8.7639	1944.22	5.52301	6.83431	0.995485	3.6249
0	0	0	0	7.72222	42125	1.77778	5.11111	2	230605	20.0421	17.5918	28634.5	1.38776	1.0159	1797.52	0.783793	1.5204	0.116066	3.62685
0	0	0	0	7.66667	840	2	14.6667	2	417534	20.1087	16.7682	89401.4	1.18868	1.14744	1797.27	2.42191	4.98237	1.85657	3.62961
0	0	0	0	0	0	0	0	14.9078	2.64876e+06	19.8876	16.6015	85848.8	1.74908	18.0245	1924.59	0.005881	0.029271	0.406364	3.63306
0	0	0	0	19.8333	37446.4	4.16667	2.5	2.04033	419223	19.758	13.8371	72940.7	1.22624	15.4495	1902.93	3.39169	0.92249	0.308517	3.63538
0	0	0	0	5.5	4350	1.5	16.5	2	317449	20	14.7284	37886.8	1.4321	1.01235	1797.46	3.02774	10.8507	0.928149	3.63558
0	0	0	0	11.3	9410.3	3.7	13.2	2	332572	20	19.4046	105236	1.57566	1.32544	1631.78	13.2738	4.68696	3.95389	3.63669
3.33333	5368	10	18	9.44	28237.5	3.14286	19.6857	2	264932	20	19.4227	153411	1.7732	1.21975	1800.44	1.40519	21.7997	1.27688	3.63709
3	560	10.8	27	7.16667	2862	2	7.33333	1.66071	165952	10.4718	8.92929	31534.7	1.26263	17.0098	680.782	0	0.0492197	0.235894	3.63739
0	0	0	0	10.45	6690.6	3.16667	6	2	310387	20	19.7836	146219	1.31463	17.5663	1823.71	0.353845	0.154713	0.276811	3.63759
0	0	0	0	0	0	0	0	2	432380	20.1045	19.0895	92577	1.42105	11.3321	2008.11	0.028356	0.505162	0.470226	3.64008
3.5	2472.04	10.4333	12	13.0227	10139.2	4.31818	4.18182	2	254917	20	22.9726	25647.4	1.15068	1.38376	1725.54	1.95844	3.14615	0.38771	3.64058
0	0	0	0	0	0	0	0	9.6785	1.00478e+06	20.0234	15.5	9165.41	1.60714	19.2511	2020.48	0.010147	0.0167486	0.620508	3.64325
4	900	10	19	8	160	3	12	2.00167	286496	20.0743	18.2601	207283	1.29117	11.3654	1897.04	0.274836	0.625752	1.02991	3.64335
0	0	0	0	8.375	2666.37	1.5	2	2	111212	20	24.3244	47404.2	1.1555	17.1343	1918.21	0.184775	0.104164	1.19461	3.64365
0	0	0	0	0	0	0	0	2	322046	20	26.9019	60992.2	1.2134	10.2452	1836.99	0.038704	0.172046	0.731773	3.64483
21.1724	377616	62.2931	9.58621	18.2377	270248	5.65217	12.4203	2.00699	298767	19.985	16.3346	197959	1.37643	1.49513	1637.62	18.366	25.1563	4.09514	3.6468
2	96	6.4	24	8	18117.3	2.5	13.9375	15	1.75937e+06	20	23.1229	180860	2.14303	11.337	1646.06	0.29906	0.369288	1.47974	3.64924
3.44118	80157.4	11.0634	22.8824	7.65893	68567.9	2.22951	20.3115	14.9348	1.53072e+06	20.0346	15.8803	252166	3.82626	3.05845	1139.28	1.73052	71.755	3.78745	3.65225
0	0	0	0	5.85	265200	1.51351	12.027	2	344442	20	16.4315	90617	1.05168	10.0318	1699.63	1.3788	0.382507	0.687359	3.65302
1	180	4	12	0	0	0	0	1.99924	347865	20.0365	19.4875	69145.7	1.33333	12.4712	2066.37	0.247538	1.5536	0.140101	3.65591
0	0	0	0	7.46667	2816.08	2.16667	16	2	258775	20.15	18.9459	16056	1.2973	1.086	1797.12	0.941647	1.17499	1.12366	3.656
3.63307	1.02004e+06	11.6304	12.7984	9.39517	257340	2.91193	13.6562	2	266594	20	18.7428	119324	1.25926	1.29055	1728.26	6.98804	82.7188	5.62077	3.65982
0	0	0	0	0	0	0	0	2	378336	20	18.4041	96176.5	1.37824	8.14619	1778.31	3.516	3.18726	0.618358	3.66011
1.5	2098	4.975	23.625	4.47352	93727	1.33202	26.6561	2	212764	20	8.275	53023.8	1.13929	16.5287	655.797	0.763941	0.154597	0.570393	3.66323
0	0	0	0	0	0	0	0	2	376565	20	23.8931	91057.3	1.17105	12.0365	1940.1	0.095315	0.164618	0.454658	3.66408
0	0	0	0	7.66667	7027.5	2.16667	10.6667	2	327890	20.0406	18.733	103043	1.11839	10.8132	1808	1.34654	0.276174	0.725666	3.6653
0	0	0	0	0	0	0	0	2	221054	19.9948	22.8587	101726	1.22933	17.5235	1911.44	0.023047	0.539933	0.981695	3.66801
0	0	0	0	5.6875	1620	1.25	2	2.00662	326345	20.5504	17.2833	101415	1.23645	6.96283	1894.25	0.281997	2.24219	0.343547	3.67099
0	0	0	0	7.76923	94545.9	1.92308	8.38462	2	327209	20	22.3993	66181.6	1.09722	11.8829	1835.76	1.94137	0.29347	0.889087	3.67541
4.32743	163201	13.4673	7.9646	11.037	130280	3.17391	6.15217	2.39269	329176	12.6439	13.3307	68462.8	1.15139	15.6449	1746.37	1.57203	0.853043	0.852143	3.67651
5	9620.15	15.8	17.5	8.49555	569915	2.3089	7.5445	2	377833	20	17.9346	88578.7	1.60385	1.33437	1641.67	8.61522	8.34275	1.65956	3.67669
0	0	0	0	3.9	80	1	2	2.00538	247565	20.3262	16.7376	115240	1.21281	4.01535	1853.37	2.05809	2.40676	0.432641	3.67761
0	0	0	0	11.9	1013.46	3	19	15	1.68867e+06	20	28.5621	51746.7	1.5098	11.1057	1236.86	0.008466	0.192071	0.155937	3.67988
0	0	0	0	3.75	11443.5	1	10.6667	14.9558	2.19993e+06	20	18.7897	363861	1.77985	14.7288	1673.78	0.218359	0.167494	0.636334	3.68006
3.23432	158864	10.938	15.3795	10.0722	160886	2.69189	17.2324	1.88027	195790	15.1476	12.0938	9703.73	1.4375	20.0626	1304.29	0.350413	1.86071	1.25395	3.6807
14.5357	246563	49.0611	12.2143	7.75984	213219	1.90984	12.0328	2	356040	20	18.9052	316072	1.21333	8.80812	1720.39	5.72799	1.54558	0.785477	3.68233
3.80687	294896	12.2021	12.8541	6.98805	119020	1.8805	15.5849	2	338385	20	13.2933	47513.7	1.18269	19.3266	721.491	1.66663	0.914381	0.49491	3.6826
1	20	4	5	5.33333	3550	1.66667	5	2	403635	20	15.5247	158321	1.16368	12.2763	1976.8	0.066042	0.526391	0.687897	3.68305
0	0	0	0	4.47368	5571.16	1.21053	14.1053	2	363418	20	17.2989	77061.7	1.12261	10.263	1777.24	3.60057	1.53506	0.43209	3.68305
6	2160.3	19.8	2	0	0	0	0	15	2.12437e+06	20	13.5748	61637.7	2.15748	16.9719	1836.93	0.038603	0.0943638	0.259972	3.68699
0	0	0	0	7.83333	4524.97	2.33333	14	1.99448	370657	20.0087	17.6476	74842	1.43809	1.05923	1800.24	2.05831	3.62627	2.14399	3.6886
9.87805	206748	29.839	9.82927	7.27931	89041.7	2.14942	18.4483	2	287033	20	22.007	100229	1.28571	10.5113	1874.52	2.96742	0.862352	2.32462	3.68966
0	0	0	0	7.50577	32958	2.23077	27.7692	2	283251	20	20.5691	69183.7	1.17763	6.74248	1795.96	0.17289	0.465123	0.916882	3.68966
0	0	0	0	0	0	0	0	2	368126	20	20.5499	196191	1.18644	11.5642	1685.22	3.09676	1.27555	1.55386	3.68984
0	0	0	0	9.75	2700	2.75	14	2	205112	20	17	9517.44	1.15385	19.5833	1682.78	0	0.0145673	0.262743	3.69126
0	0	0	0	10.95	2808	3	8	1.99851	348983	20.1852	18	76385.8	1.26429	13.0195	2054.98	0.089781	0.304055	0.140274	3.69276
3.98864	123137	13.2869	10.8295	12.18	48770	2.96667	16.8	1.81256	213226	13.3615	12.3458	54314.8	1.25234	20.6341	1437.95	0.678191	0.169477	0.426865	3.69557
0	0	0	0	0	0	0	0	14.9304	2.90387e+06	19.9778	20.8109	600996	3.13401	17.5915	1893.97	0.02793	0.300546	0.383652	3.69583
4.83333	455669	15.3939	16.0976	8.28325	425754	1.81035	14.069	2.04332	98696.9	19.5668	15.1839	162282	1.07759	13.2191	1983.29	2.91667	2.39892	1.43933	3.69592
3.4585	167016	10.9331	17.2569	8.69086	45999.5	2.66667	16.2258	14.986	1.23465e+06	20	17.4643	53260.4	3.44643	19.7638	1400.01	0.030247	1.31585	0.577099	3.6994
9.05263	49374.3	27.9842	6.68421	9.78942	199330	2.75962	14.3654	2.0166	433618	19.9602	18.5199	122834	1.33639	11.4452	1776.32	2.61212	0.757315	0.671564	3.70018
0	0	0	0	0	0	0	0	1.89667	267036	23.5081	13.3648	94969.8	1.10912	16.4791	1963.23	0	0.0220043	0.163458	3.70018
0	0	0	0	2	30	1	17	2	443370	20.0126	25.1817	190731	1.09422	18.8522	2075.9	0	0.0236636	1.38886e-05	3.70157
4.15296	2.7159e+06	12.9009	17.4646	9.26917	705878	2.83186	15.4741	2	310917	20	19.8841	72337	1.86695	4.81353	1795.56	23.2638	91.383	6.94078	3.70381
6	1012	18	6	7.2	2466	1.8	7	2	183143	20	8.97701	13119.4	1.2069	20.1978	2011.52	0.000175	0.00653599	0.155894	3.70509
3.3	7165	10.6	17.4	7.08974	18705.8	2.28205	17.5641	2	304307	20	9.9918	52105.2	1.35246	15.95	1731.18	0.006911	0.305424	0.255487	3.70621
2.72727	69562.4	8.58468	13.7922	6.89655	154393	1.64655	19.0603	2	17949.4	20	13.6552	3306.54	1.13793	18.7933	698.393	1.32417	0.24134	0.385324	3.70817
0	0	0	0	9	750	2.5	13	2.00173	342914	19.9931	19.4503	60085.2	1.30795	4.08759	1756.15	0.157456	3.94747	0.666325	3.70893
0	0	0	0	4	559.1	1	12	2	472243	20.0166	16.859	205843	1.1086	18.5256	2021.29	0.261322	0.234349	0.804425	3.70969
4.66438	295700	15.236	7.63014	10.4776	95177.5	2.81034	12.5	2	408425	20	18.2416	90183.3	1.13031	10.1335	1886.86	0.693738	2.30979	1.15707	3.71079
2.58824	6486	7.76471	6	5.89189	22347	1.91892	13.7027	2.00125	281267	20.0094	13.9247	79105.3	1.23849	17.2457	1706.75	0.058224	0.095991	0.548723	3.71172
2.5	1000	7.78	19	6.37857	2704.29	1.28571	16.1429	2.00072	373595	20.2078	16.6264	327823	1.18391	8.0589	1891.49	1.06407	1.55703	1.42312	3.716
4.25294	452945	13.3002	17.2941	7.6146	238545	2.09734	20.9115	1.99498	397865	19.9849	19.4978	179581	1.36323	8.98577	1918.09	5.97957	15.3993	1.6047	3.7165
3.95139	133562	12.085	16.2153	5.46392	23061	1.7027	20.3514	2.00325	461026	19.9922	15.406	226909	1.3718	8.33327	1901.13	3.35952	9.4642	1.62391	3.71925
0	0	0	0	7.88636	15710.8	2.04546	20.5455	2	302260	20	21.3972	350476	1.27945	9.81509	1875.66	0.57205	0.397432	2.16301	3.72008
3.38028	130400	10.691	10.1408	6.65443	40692.9	1.97468	16.9494	2	367961	20	16.0938	57366.1	1.30208	1.12519	1798.71	2.88664	9.2776	2.39021	3.72024
0	0	0	0	0	0	0	0	1.99522	407288	20.1761	15.0763	133559	1.22137	8.50354	1907.75	0.054254	0.64736	0.738428	3.72156
3	9727.09	9.15	8.5	8.40769	9846.02	2.46154	14.0769	9.28571	1.45545e+06	20.1168	17.2927	36921.3	2.43902	14.71	1726.32	1.12103	0.298877	0.0623715	3.72189
0	0	0	0	6.33542	95230.5	1.79167	18.6458	2	477629	20	16.6799	186938	1.18224	5.68972	1674.33	4.2248	3.02575	2.45217	3.72444
4.52966	306627	13.8695	37.7669	11.1515	571732	3.57273	36.2061	2	58285.9	20	31.9091	9995.56	1.75758	1.91569	1641.82	38.3986	351.318	9.80913	3.72469
2.5	410	10	33.5	3.5	72	1	8	2	372408	20	23.5378	190595	1.22111	10.7721	1884.4	0.086007	0.57716	0.891822	3.72868
3	1471.96	10.2	2	6	230	2	4	2.00414	318205	19.9793	21.638	38041.8	1.17507	1.22754	1727.43	1.76128	2.89771	1.92764	3.73528
2.96575	408166	9.63688	11.7637	7.08007	322007	1.92481	14.3233	2	246822	20	21.0052	64855.4	1.85938	11.3973	1851.07	3.98589	0.673308	0.867658	3.73528
3.81989	331165	12.5933	15.9032	9.08494	225367	2.54826	15.9653	2.12108	446327	7.96753	11.626	44480.3	1.16794	19.5094	758.028	1.89144	5.21597	0.776962	3.73592
2.54546	16087.2	8.41818	16.9091	6.44874	86132.6	1.84541	19.3333	14.9521	2.72427e+06	20.0467	21.4771	396371	2.92018	16.6708	1697.32	0.389019	0.319192	1.04682	3.74225
3.40164	140253	10.4391	39.6885	6.06168	159689	1.83967	37.3967	14.7934	1.03868e+06	19.9118	18.5848	42290.4	1.8655	26.791	1673.94	0.11239	0.184661	0.836135	3.74484
4.03937	286901	13.1022	8.1601	9.50719	211107	2.98644	12.2034	2	228494	20	16.25	27562.2	1.22581	1.25399	1736.89	1.28412	51.6723	2.559	3.74578
5.58156	225149	17.4731	10.5532	8.98366	590053	2.48032	12.5236	14.9381	2.54029e+06	19.9641	21.6026	872850	2.43287	12.1549	1744.67	1.40853	2.88997	1.24243	3.74593
9	35573.8	28.41	9.57143	6.83478	83526.7	1.74783	9.97391	2	431164	20	14.2706	86123.3	1.19725	1.39769	1622.26	14.9401	10.0494	3.83786	3.74827
4.6	276863	14.8003	18.7707	6.83492	56760.2	2.07937	20.9577	2	313191	20	20.5404	115835	1.21538	1.28848	1730.6	3.15965	12.4491	1.87441	3.74904
16.0345	559854	48.0343	9.36207	20.847	449792	6.52	13.16	2	424664	20	20.4924	91889.8	1.4264	1.26506	1635.98	21.4981	71.6275	3.13444	3.75089
3.07692	5646.64	9.53154	17.3077	6.69444	8639.32	2.11111	18.1667	2	326538	20	20.1965	73895.8	1.31441	3.85728	1808.59	1.27782	3.56141	2.39856	3.75496
3.5	1050.82	12.55	8	7.35	1750	2	18.75	2.00319	401168	20.3016	24.3478	62165.5	1.44565	1.12024	1801.46	0.866183	6.73457	1.28284	3.75679
3.70648	967302	12.4461	11.7907	8.03844	333863	2.13953	12.206	1.83007	32615.5	20.098	13.8485	30752.4	1.11111	12.3431	1627.47	11.0151	16.2316	2.43691	3.7641
9.27391	1.4424e+06	29.2134	12.1435	12.687	262140	3.34568	10.5679	2.01321	392675	19.9589	11.6555	136715	1.52101	1.6667	1634.51	27.7901	83.1804	5.15908	3.7693
6.70588	81172.3	20.9412	9.23529	11.3901	98180.2	3.72527	11.4835	1.99929	385146	20.0391	17.3901	85582.9	1.53191	1.00836	1798.93	4.6959	14.1071	2.7782	3.77159
0	0	0	0	6	2472	2	20.3333	2	428804	20.0543	15.2514	157816	1.15607	12.2139	2050.62	0.363297	0.275238	0.0691093	3.77188
4.61086	322693	13.4387	17.9593	9.28509	225779	3.04018	18.5179	9.19955	398667	20	19.5333	9915.65	4.2	2.61367	1617.42	15.8497	204.519	9.91543	3.77276
3.0016	310303	10.4488	11.401	8.2813	96894.9	2.21951	11.813	1.8	187276	10.8809	10.297	18793.1	1.15842	19.4276	1638.72	0.032051	1.51513	0.191011	3.77401
3.9186	379238	12.7718	21.0372	8.71844	187180	2.68142	19.0619	2	143142	20	21.4375	7852.24	1.9375	1.55851	1730.09	7.59947	222.029	4.82514	3.7775
2.31507	33095.3	7.77959	19.6986	7.29429	30114	1.94286	29.5714	1.68729	289965	8.51679	9.29747	45898.1	1.18987	17.5033	678.302	0	0.116775	0.119918	3.77981
3.50884	430941	11.2922	18.9495	7.53199	178872	2.23745	18.5347	2	5508	20	11	1435.75	1	1.4117	1733.7	6.9303	114.908	6.38349	3.78369
0	0	0	0	5.80365	218338	1.54015	20.1314	2.00059	516403	20.0148	18.4791	138503	1.17122	7.70907	1700.84	5.89572	0.935293	1.4756	3.78533
0	0	0	0	11.5917	66158.4	4.41667	7.08333	2.00286	480609	19.9886	14.3646	68519.1	1.24862	1.56887	1642.84	8.39308	7.24493	0.958183	3.78561
9.14094	823818	27.8725	13.5705	11.3119	418315	3.51948	11.9416	2.00355	382908	19.9858	21.3308	119960	1.37692	1.53142	1629.52	25.2419	43.6906	4.03749	3.78767
3.61078	69698	11.8269	19.018	8.85463	41456.5	2.71296	22.4167	14.9598	2.3053e+06	20.0179	16.2194	96548.9	3.34184	16.7606	1782.1	0.014234	2.24952	0.80041	3.78916
4.16667	17028.9	14.075	15.25	7.43681	42660.4	2.15278	15.375	2	482187	20	21.3166	208465	1.20524	9.37985	1939.55	0.61703	4.06222	0.463713	3.79113
4.46875	52384.2	15.8991	24.5	8.26413	81410.5	1.90217	26.4022	2.01271	459714	20.0922	18.6033	279651	1.50469	13.4484	2049.01	0.341831	6.14464	0.676861	3.79824
3.4012	106514	10.729	10.0719	8.60435	337863	2.4	13.8783	2	436243	20	17.0083	83361.6	1.38843	1.92795	1639.63	9.75063	29.4653	2.84844	3.79996
0	0	0	0	5	95	1	2	2.00259	367418	20.0123	19.6224	126085	1.18367	10.835	1931.42	0.928108	1.27557	1.34427	3.80113
0	0	0	0	9.48421	97571.4	2.05263	7.63158	2	533137	20	18.081	187759	1.25698	13.4374	1828.29	1.44536	0.947457	2.8152	3.80168
0	0	0	0	5.2	61598.8	1.55	7.8	2	515162	20	16.7887	99173	1.11607	12.0496	1754.56	1.37751	0.543815	1.27583	3.80503
0	0	0	0	5.34074	199767	1.47407	20.4519	2	471056	20	22.9287	140737	1.12285	13.6727	1910.03	4.06928	0.53961	2.24601	3.80604
1.5	12346.7	5.43333	6.33333	6.00513	55424.7	1.74359	7.84615	1.99886	473665	20.0074	16.395	93822	1.13523	7.48848	1687.95	3.84635	1.07857	1.7626	3.80686
0	0	0	0	5.44444	1700	1.11111	2	2	505311	20.3309	19.2709	255852	1.17975	6.55131	1896.94	1.15617	4.16901	0.794165	3.80774
3	1150	10	13.5	6.52941	7995.07	1.52941	12.5882	2	446389	20	20.9684	80729.8	1.16027	1.16171	1727.73	1.07089	4.2747	0.291528	3.8105
0	0	0	0	7.775	24365.8	2.45	10	2	321640	20	20.2941	24243.9	1.15686	1.67634	1728.07	0.966801	4.66018	2.13722	3.8109
7.37662	470704	23.0468	14.2208	9.45794	404103	2.6729	14.785	2.0019	436982	20.0095	23.9914	105911	1.23276	3.23157	1640.93	9.48801	54.0563	2.90843	3.81191
3.90275	612841	12.4029	16.5074	8.39705	221391	2.37607	14.8889	2.00417	218287	19.9937	17.9804	25328.1	1.5098	1.90786	388.523	12.3313	37.1554	3.02776	3.81803
0	0	0	0	6.44058	92261.1	2.11594	12.0725	2	395811	20	16.9016	346529	1.36555	4.75084	1655.48	7.52873	2.89123	0.952715	3.81987
4	700	11.68	14	8.375	3045	2.25	18.25	2	394637	20	23.6696	117076	1.17128	10.7125	1933.14	0.351143	0.54386	0.568902	3.82393
0	0	0	0	6.88333	11813.7	2.13333	24.0667	2	453672	20	17.8297	47425.5	1.22707	11.687	1945.95	0.699685	0.418097	1.75488	3.82419
0	0	0	0	6.51531	374761	1.55502	9.09569	1.99684	532637	20.06	15.6495	168150	1.14019	6.97366	1702.91	5.89104	1.52993	1.48022	3.83429
5.16484	226222	16.2184	7.86813	7.56167	65640.4	2.13333	13.5833	2	466893	20	16.7563	105094	1.36076	13.4134	1957.69	4.07575	1.42754	1.8665	3.83822
3.5	2718	10.9125	20.375	0	0	0	0	2	516794	20.0455	20.5	104914	1.22754	5.56107	1822.25	0.007304	1.48144	0.417152	3.83841
3	3616.35	9.4	30.6	8.65676	41391.5	2.7027	22.8378	2	381728	20	23.402	65508.6	1.32095	9.66966	1830.43	3.03259	0.355767	1.39602	3.84757
3.97984	591408	12.8018	16.5847	6.83067	40030	2.12	21.4533	2.02296	380087	20.002	18.9733	396053	1.82282	1.76636	1622.38	15.7933	50.5111	4.1745	3.84788
2.33333	2531	8.33333	11.3333	11.5	40260	2.5	22	1.99886	468384	20.0712	18.2672	232087	1.27586	10.0283	1930.7	1.132	1.29658	1.16089	3.85848
2.57534	27551.2	8.69	13.4521	7.98108	27458.3	2.54054	25.2973	2	503114	20	15.9432	66768.2	1.67614	1.26385	1736.3	6.06453	6.94792	3.35778	3.8598
0	0	0	0	0	0	0	0	2	496895	20	0	0	0	12.7723	1970.17	0.922331	0.270213	0.7726	3.86076
3.30612	65187.3	10.1457	28.8367	7.38276	36206.5	2.31034	23.3621	2.00235	398829	20.0029	21.6983	61098.2	1.49721	5.71538	1758.29	3.84291	2.08638	2.22433	3.86392
4.33221	584186	15.9609	8.60371	9.16238	674874	2.34296	17.787	2.01065	558824	19.9574	15.6077	325240	1.3468	6.03556	1671.2	12.1133	18.8295	6.40442	3.8664
0	0	0	0	12.1429	7002.6	3.57143	6.71429	1.99951	620528	19.9902	16.1913	120410	1.25683	18.0246	1887.55	1.13041	0.830738	0.985118	3.86652
4.04963	583903	13.2171	13.454	9.28727	118687	2.6	13.1364	2.14667	152974	16.6333	15.6533	38917.6	1.21333	17.7746	1590.35	2.79621	7.27983	0.559475	3.87477
3.30769	57283.1	10.1359	17.4615	8.58968	124264	2.5873	17.3095	2.01071	492779	19.9701	21.9304	399354	1.72077	1.31679	1658.88	12.2106	66.6495	4.95271	3.878
0	0	0	0	6.59714	50650.5	1.6	18.0286	2.00044	682241	19.9974	13.5697	132294	1.12019	7.58016	1720.58	2.05092	2.27103	0.517933	3.88604
8.08333	427165	24.3354	12.6458	6.37606	35599.5	1.85915	12.6901	1.99936	327029	20.0032	18.5407	50105.9	1.3314	1.62294	1741.82	15.3251	8.82948	3.31752	3.88683
6.75	16527	20.4	21.25	8.7	39487.8	2.71429	14.25	2	521917	20.0076	15.8849	128954	1.20144	1.38566	1626.88	8.55338	8.44252	2.37852	3.88773
0	0	0	0	0	0	0	0	2	439571	20	0	0	0	13.0619	1996.65	0.350898	0.826054	1.10295	3.89321
4	8109.2	12.325	14	13.3571	162201	4.17857	20.2143	1.99869	584258	20.0013	18.1281	127974	1.25438	8.74196	1756.52	0.874767	0.581706	1.25142	3.90477
0	0	0	0	0	0	0	0	2.00054	455428	20.2526	20.5664	150190	1.29371	11.8577	1910.96	0.556707	0.69748	1.23832	3.90811
2.5	6170.82	8.1025	18.6667	5.95679	48330.3	1.76543	13.9259	2	407584	20	19.7018	52966.2	1.40351	1.353	1731.31	4.55295	5.07125	2.7592	3.91808
3.97067	556597	12.0334	4.624	9.71036	406747	3.16062	3.55959	2	127613	20	20.7925	24617.5	1.31132	12.7281	1975.21	1.54672	1.60829	2.55631	3.91965
2.24254	1.04586e+06	7.38724	15.7908	3.85125	172494	1.17614	12.543	2	23303.4	20	15.7581	48089.5	1.09677	17.8857	910.836	0.215748	0.391515	0.452976	3.92392
6.325	248726	20.6208	17.5	9.77365	265119	2.81982	17.2793	14.9239	1.80761e+06	19.9538	19.5145	201398	1.55299	14.4791	1844.56	0.24758	1.0708	0.571754	3.92701
4.94444	591592	16.187	16.9545	12.4462	278643	3.71483	18.8859	14.7731	873709	19.992	19.4886	458771	4.79965	3.44411	1582.84	4.24721	104.598	8.67283	3.92819
3.58156	167519	12.09	17.3333	8.36241	83286.8	2.41135	20.2908	14.9202	4.27949e+06	19.9953	22.6376	607179	1.90426	20.4833	1894.48	0.263213	0.697238	0.696271	3.94295
4.79946	401283	15.7378	8.26016	9.41362	169413	2.175	5.85	2	494906	20	23.205	177065	1.13484	7.43058	1832.02	2.03051	1.51227	1.73732	3.95434
0	0	0	0	5.82979	22569.6	1.74468	15.5106	2	343503	20	17.3214	35651.9	1.53571	1.39997	1727.85	5.83292	0.895112	4.41133	3.95785
4.40421	526642	13.5034	14.4883	9.92779	294943	3.06122	12.7347	9.64461	1.34262e+06	19.9911	16.5988	67870.4	1.75926	9.86522	1649.94	3.81235	17.2937	1.75182	3.95976
4.80342	988639	14.6128	40.1419	8.44228	370602	2.67269	39.6072	2	82613.5	20	26.2143	36093.4	1.75	1.58246	1630.73	38.9848	212.267	10.8548	3.96694
4	620	12	3	0	0	0	0	2	1767.59	20	16.75	794.8	1.5	12.2409	1875.37	7.70964	0	3.38388	3.98177
25.5	51616.6	71.4	8.5	3.5	40	1	10	1.99958	734331	20.0145	15.5229	935859	1.42827	10.6839	1999.06	1.06764	7.23325	1.81405	3.98299
4.04492	459757	13.3516	12.8132	9.02473	182454	2.56593	16.2033	2.27214	411501	17.2405	13.5942	22683.9	1.21739	16.1951	1685.32	4.5491	13.5095	0.915718	3.99145
3.7287	807699	12.1786	15.0773	10.3806	294822	2.96198	18.5894	2.30174	181179	18.4336	16.3182	2963.55	1.27273	13.6691	1623.46	7.32055	48.4746	2.03418	4.03419
4.44615	458357	13.5267	19.5038	10.0782	332861	3.08065	16.2527	2.41108	370861	21.7412	14.0494	56123.8	1.53086	17.6632	1764.04	2.79644	2.62057	0.958456	4.075
4.28235	862719	13.555	22.9714	9.43619	366998	2.88822	20.5408	14.4632	1.35678e+06	19.6256	20.9876	234992	3.56966	13.3969	1709.6	1.07921	24.1915	2.25183	4.09033
7.84138	650070	24.8025	15.131	7.81017	317457	2.32618	16.4936	2	435406	20	16.8914	228224	1.48869	1.51409	1624.14	22.8957	65.6884	7.06622	4.09223
4.08038	522198	12.7863	16.7636	9.58927	406648	3.02297	16.6033	9.33672	1.32665e+06	20	17.4643	70746.3	2.37143	5.17544	1652.49	6.16735	49.4535	3.76326	4.09416
0	0	0	0	0	0	0	0	2.01569	723420	20.0902	15.6909	279686	1.67636	6.69903	1854.68	2.03219	13.7375	1.9564	4.09531
6.35345	341957	19.878	13.2241	6.21759	208566	1.625	19.6713	2	562351	19.9964	16.6311	64189.3	1.58252	2.79563	1814.84	6.27043	7.59604	1.24175	4.17211
4.3327	1.14782e+06	13.7462	14.1989	10.1321	419214	2.93659	15.9707	2.63964	36064.6	20.9459	10	1857.4	1.66667	1.96373	1544.59	20.3358	107.745	10.9379	4.18639
6.4376	2.08556e+06	20.8145	14.7646	12.3246	707362	3.42812	15.0511	2	270622	20	12.8102	59016.6	1.72993	2.1294	398.596	17.2279	87.1141	6.62233	4.19307
4.31457	616491	13.5622	10.9172	7.3503	402626	2.01796	14.009	2.26647	344028	18.9331	13.5269	106124	1.31138	14.9322	1689.22	3.37502	3.91788	1.97901	4.19893
8.28283	1.01521e+06	25.4706	19.0455	8.29619	317721	2.43814	18.3969	2.00919	374615	19.9843	18.9688	155676	1.32812	1.59408	1624.53	21.8275	169.777	6.83944	4.22668
3.00171	1.44614e+06	9.15494	45.0936	8.50896	752774	2.73798	51.9818	2.06387	124215	20.0898	17.3273	101430	3.32727	10.4639	1884.05	18.7902	146.431	6.16154	4.29585
5.1181	1.31018e+06	15.6417	17.4519	8.7768	793622	2.76087	14.8221	2	278267	20	18.552	61364.4	2.344	7.54593	1708.64	18.0088	53.7775	6.81015	4.39394
4.52833	962593	14.1565	21.17	11.2172	339427	3.45596	20.5181	2.01007	287314	20.0126	17.5909	153429	1.42208	1.71746	1626.96	20.9969	132.477	6.62714	4.39643
4.49913	4.27728e+06	13.8858	17.1065	8.66185	817047	2.44657	18.0095	2	26051.4	20	11.7823	54570	1.06452	8.3143	1710.35	18.3011	26.7309	5.42367	4.4062
4.56	1.26425e+06	14.0622	42.64	10.5062	1.0318e+06	3.31327	41.037	2	67585.8	20	24.7037	28165.1	1.77778	1.79964	1634.75	44.2048	305.184	9.51002	4.64861
5.0897	2.92206e+06	15.5762	18.8857	8.89641	2.13681e+06	2.76158	18.6226	2	315575	20	17.3864	98382.9	1.83523	7.05626	1705.14	28.5428	36.4961	7.47686	4.80489

## Sheet: SHAP explanation data for all a
NFURB	FAURB	HURB	AURB	NFUNRB	FAUNRB	HUNRB	AUNRB	NFRRB	FARRB	ARRB	ARNRB	FARNRB	NFRNRB	slop	elevation	light intensity	POI density	road density	Logarithm of population
2.31579	10965	6.94737	22.9474	8.80435	14800	2.56522	15.5652	1.93258	16546.1	29.1461	9.80952	10578.4	1.14286	26.3958	1254.75	0.433829	0.100272	0.613831	2.78533
2.66667	3440	9.66667	4	6.61905	11400	1.71429	7.42857	1.76605	66086.8	26.7844	16.9167	9179.5	1.38889	19.1598	1863.47	0	0.0244449	0.233005	2.80209
2.5	650	8.25	6	5	520	1	6	2	43001.6	20.0806	9	575.467	1	21.9665	1112.17	0.105975	0.0821615	0.567897	2.87967
1.5	440	6	7	4	100	1	5	2.15337	94500.3	20.7791	13.3736	35184.1	1.36264	16.1199	1784.31	0	0.0119266	0.410822	2.95521
3	320	9.9	17	4.975	1590	1.375	6.125	1.96996	51865.1	14.6781	15.2707	32159.8	1.08271	18.7694	1380.92	0.056581	0.0132775	0.290268	2.97359
2.33333	1947.59	7.8	14.6667	7.11538	3895	2.07692	15.6154	1.81579	51497.1	18.0439	11.2069	6542.5	1.41379	23.7809	1030.68	0.73409	0.0498735	0.140833	3.03141
3.66667	1450	12.3333	31	8.82609	22694.8	2.63043	20.7174	2	45656.2	20	15.3929	4988.19	1.25	26.3101	1849.32	0	0.0268843	0.518218	3.03423
4.13258	279105	12.7581	19.5795	7.50711	104772	2.41706	22.1327	2.35106	38599.5	20.5638	13.046	119435	1.97071	1.73994	1812.13	22.1993	223.595	8.79267	3.03902
2.45454	10614	7.45455	23.3636	6.77778	5400	2	17.5556	2.12405	104131	21.1063	11.193	13669.9	1.14035	14.0904	1984.32	0	0.0357196	0.500921	3.06221
7	1944.11	18.7	20	0	0	0	0	2.19366	45481.9	13.9049	10.5319	7707.43	1.14894	14.5374	696.107	0.045129	0.0237773	0.792603	3.07004
5	1392	14.25	4	7.7	16970	2.13333	10.6667	2.26522	133973	18.6913	17.0563	57582.3	1.3662	11.8577	1593.5	1.21043	0.773545	1.40724	3.0976
2.58738	94544.2	8.56796	23.6893	7.61461	47537.9	1.97753	21.6067	1.93293	23899.2	13.1951	10.7143	6923.13	1.04762	13.6158	940.428	0	3.43033	0.802708	3.11361
4	345.6	8	28	7.23636	5255.32	2.72727	26.1818	15	634119	20	33.0852	93875.7	2.35551	24.0511	2026.5	0	0.0195515	0.0679609	3.12189
2.66667	2600	8.66667	9.66667	11.3333	4150	3	10.3333	2.14062	141510	25.1027	16.8	35204.3	1.32941	12.4457	1676.16	0.09211	0.0377969	0.18031	3.12385
1.42857	703.7	4.57143	7.28571	0	0	0	0	15	618147	20	28	1216.41	1.33333	21.3042	1862.91	0	0.0288056	0.703895	3.13481
2	1663.6	6.5	37.25	6.95902	75221.8	2.22131	38.5574	15	521139	20	22.6051	20768.4	1.69427	25.7394	1543.78	0	0.000131271	0.137474	3.16017
3.4	9189.1	14.08	12.6	9.08931	257265	1.47692	12.0077	1.99109	135490	19.9666	13.7105	63622.4	1.125	13.0661	1978.17	0.94191	0.723809	1.5477	3.16405
2.2	6955	8.5	4.8	7.21818	108708	1.39394	11.0909	2.00481	137678	20.3558	19.9561	24406.7	1.20175	15.988	1939.18	0	0.0239804	0.0405452	3.16732
2.66667	1600	9	24.6667	4	300	1	32	1.89301	135023	14.2867	10.5205	63811.8	1.2582	17.7775	744.405	0.00219	0.1561	0.600843	3.17143
3.06667	31765.8	10.2844	6.51111	0	0	0	0	2	68726	20	17.953	112765	1.73504	10.4401	1777.83	0.310863	1.02914	0.893342	3.17202
1	80	3	17	9	1012.6	3	24	15	812196	20	27.217	74019.9	1.74906	23.8858	1634.51	0	0.00701493	0.663669	3.17782
1.63636	3392	5.13636	21.2727	5.44545	21394	1.67273	21.6727	2.08393	177761	26.6554	15.2391	15618.9	1.28261	14.1244	1527.89	0	0.0523341	0.394451	3.18298
4.07317	48482.9	12.778	17.2195	9.08889	13390	2.66667	13.8333	1.92434	65347.3	24.7368	13.6087	5374.9	1.13044	25.9616	1275.4	0.078418	0.0266895	0.282886	3.1878
3.5	4240	10.5	15.5	5.75	2060	2	20.75	1.97194	144551	22.7495	15.6269	55897.8	1.31343	19.2129	1719.49	0.00575	0.028828	0.208968	3.20085
4.36207	93540.6	14.281	15.5517	8.8119	111635	2.36508	14.0556	2.19444	83528.1	13.2475	11.5573	54183	1.32061	18.172	716.18	1.72634	3.63476	0.752722	3.20167
1.66667	1470.34	6.68	9	4.16783	22851.7	1.17391	9.95652	14.972	602972	19.986	8.74359	35006.3	1.36752	17.7535	1666.19	0.012775	0.0125488	0.239237	3.20439
4	2592.12	13.2	26	7.92143	9317.35	2.5	20.2143	14.9656	582799	19.9683	13.2037	24802	3.11111	20.7398	1407.18	0	0.125153	1.68856	3.21405
1	70	3	14	4.56	12950	1.2	15.24	2.21178	155186	25.6895	18.2824	37805.3	1.29412	16.963	1681.78	0.120328	0.186678	0.219221	3.21669
0	0	0	0	6.98	27117.5	2.05	13.6	2	142489	20	19.2617	72867.7	1.45794	15.0997	2163.74	0.55587	0.295559	1.54318	3.21985
2.75	2330	8.25	23.75	0	0	0	0	15	684630	20	24.3472	126513	2.31063	24.4505	1906.69	0	0.00926915	0.324446	3.22141
3.66667	8597.27	11.7056	22.5556	7.58462	5592	2.15385	22.8462	2	67834.8	19.9643	11.2136	33612.8	1.05825	16.6258	1780.89	0.02838	0.0225448	0.241407	3.22479
3.5	1604.1	11.5	26.5	8.59375	11092.9	2.5625	19.875	2	115678	20	23.2924	30862.5	1.23392	14.3413	2000.78	0.059943	0.429876	0.314345	3.23553
1	180.3	3.75	39.5	0	0	0	0	1.63071	85868.3	27.7469	26.9573	46173.5	1.47009	21.6657	1924.86	0.054965	0.0321822	0.824668	3.24502
4.49	218901	14.2398	10	10.1204	710006	1.83851	18.441	2	120444	20	15.8264	105584	1.26233	10.7072	1814.99	7.57187	0.912391	1.21657	3.26103
3.25556	234122	11.438	5.76	7.77458	40153.4	2.25424	16.0678	2.55416	215548	8.573	12.5857	42251.5	1.30714	16.1356	1326.71	0.923538	0.23629	0.163668	3.26552
2	300	7	22	5.31579	34430	1.47368	19.8947	2.10322	215586	26.0863	16.8023	48827.5	1.5	11.6511	1876.51	0	0.0207609	0.434242	3.27068
2.90276	407627	9.91959	9.50073	8.57532	65907.7	2.33766	8.83117	2	118950	20	20.8942	27939.6	1.875	13.2605	1925.81	2.28001	0.983992	0.569578	3.27807
3	600	9.5	13	9.46154	16260	2.92308	18.3077	2.08798	88725.7	23.0528	13.7692	44637.1	1.63077	21.259	1602.58	0.185599	0.314593	0.744292	3.27944
1	1200	5	9	0	0	0	0	2	151194	20	18.1835	41450	1.13303	12.3292	2012.12	0.052745	0.365466	0.159188	3.28825
0	0	0	0	0	0	0	0	2	209044	20	21.4393	93062.1	1.17446	17.1052	2043.54	0.08013	0.00794742	0.0561489	3.29336
2.5	867.42	6.2	12	6.78889	24191.4	2.57778	17.7778	2.07705	214383	22.1541	18.7015	26203.3	1.19403	12.645	1870.53	0.001107	0.160981	0.408618	3.30255
6.66667	5090.55	20.0333	8.33333	7.6	1436	2.2	22	2	174825	20	18.7986	33737.4	1.08633	12.3435	2011.84	0	0.0678501	0.131509	3.30942
2	800	8	22	9	900	3	1	2.38424	235166	11.5852	11.6531	21525.9	1.40816	20.8138	1488.79	0.163342	0.0290504	0.473671	3.32552
2.53846	4910	8.27692	19.1538	8.25192	25592	2.23077	22.6731	2	86138.6	20	13.25	14915.9	1.21667	15.4932	2149.43	0	0.0303679	0.377065	3.33486
3	2458.6	9	8	5.60278	31811	1.80556	17.1667	2	169956	20	18.3897	63173.3	1.1282	16.2892	1829.75	0.532396	0.0598718	0.0729064	3.34791
3	422	10	9	8	1793	2.2	16.6	1.77189	45769.5	18.4677	11.5	3349.61	1.16667	25.4772	1821.48	0	0.0166048	0.341282	3.35295
3.3913	16272.8	11.3491	21.2609	9.0549	25668.6	2.31372	20.2549	2	73440.8	20	12.7609	7569.87	1.34783	22.8748	1788.87	0.016199	0.134983	1.14129	3.35583
5.125	132498	16.5734	6.03125	9.48039	70581	3.0915	13.9673	2	66655	20	16.9249	123023	3.3413	23.7846	2074.11	0.048054	0.517536	0.977905	3.36211
3.7	37826.4	11.91	14.8	8.22388	60477.3	2.19403	15.9701	2.17286	221805	17.6159	15.2556	32459.1	1.28889	14.1563	1973.99	0	0.210861	0.60188	3.36567
2	320	7	22	8.83103	11125	2.55172	17.5172	2	157747	20	17.6983	148093	1.25891	20.6471	1902.96	0.019306	0.19953	0.282491	3.37438
2.33143	65492.5	7.6936	11.0171	4.91304	30361.9	1.52174	16.5326	2	143615	20	12.3836	20410.4	1.31507	25.3949	854.756	0.507975	0.0618747	0.149913	3.37912
4.08696	17089	12.4913	6.6087	0	0	0	0	2.00494	90227.2	19.9753	19.2252	81733.3	1.27481	9.24143	1803.27	0.687344	0.828217	0.302973	3.38238
3.44444	7616.77	12.0222	14.5556	9.12903	22611.1	2.74193	13.2581	2	108270	20	15.67	20022.3	1.32	22.1801	1324.69	0.033323	0.319835	0.359193	3.41044
3.4385	213443	11.012	11.0588	7.9296	58443.3	2.248	10.544	2	181633	20	16.7037	13348.8	1.11111	20.4344	745.769	0.182053	1.82901	0.855064	3.41128
2.14286	4656	7.24286	13.2857	6.65616	68064.8	1.58219	13.6438	1.82481	115331	16.569	15.3095	72169.3	1.09524	18.1277	1646.07	0.614286	0.130971	0.254512	3.41296
4	1280	15	33	8.07143	1760	1.85714	33.5714	1.98006	56637.5	19.7379	6.66667	3088.67	1.61111	24.3593	1597.74	0	0.0161308	0.240624	3.42243
1.875	7754	5.0625	5.125	8.39772	256443	1.5731	10.7427	1.99281	246547	19.9557	11.5024	86501.6	1.15122	14.8055	1928.22	0.403805	0.567782	0.365286	3.43584
2.38298	16801	7.83404	22.6809	7.17619	25017.8	2.21429	24.9286	2.2091	256370	17.2485	13.8103	69261.7	1.29885	17.1244	1803.46	0.053565	0.0889174	0.550436	3.436
3.66667	23064.7	11.9167	17	7.68571	9610	2.21429	10.9286	1.80509	156769	7.97881	9.56667	28294.9	1.14444	14.8784	552.006	0.013658	0.207875	0.537252	3.44012
2.65398	129132	9.47273	12.9654	7.90548	40682.4	2.23288	14.7808	2	109004	20	12.8163	13817.9	1.08163	20.5448	2240.95	0.02087	1.29776	0.110619	3.45071
5	12960.8	15.89	8.25	9.78654	762935	2.54321	13.3457	2	220381	20	22.0559	53948.7	1.6993	8.30188	1717.49	5.34164	3.86425	3.01646	3.45954
5.47059	16319.2	19.5412	14.5294	8.3	88376.8	2	8.47059	1.99951	590590	20.0073	17.6265	188924	1.33047	3.32114	1649.09	5.73466	3.89324	2.31729	3.4615
4	7828.9	13.2	22	0	0	0	0	15	962170	20	13.1552	32693.2	2.05172	13.8346	1225.33	0.030236	0.399448	0.287889	3.463
3.2	3450	10.72	18	9.8	5460	2.71429	17	2	139465	20	21.0194	29976.4	1.10465	9.5543	1851.48	0.11433	0.88482	1.04454	3.46419
2	280	6	12	6.78125	6169.6	1.8125	11.875	1.54812	139257	10.8295	9.40132	45780.3	1.15789	22.1899	918.091	0	0.0431435	0.256527	3.46479
4.48649	116817	13.2596	15.9189	6.38557	68690.1	1.9918	19.0656	9.41698	764742	20	18.729	36461.3	1.75701	10.1353	1692.35	0.874307	3.61155	0.455644	3.47012
3.71429	35407.9	12.1286	12.7778	3	15	1	11	2	216359	19.9951	22.7003	54754.9	1.13854	9.30836	1810.16	0	0.182718	0.987583	3.47596
4.77419	78815.8	14.7585	18.371	10.0726	114786	3.13714	14.4457	14.9338	1.988e+06	19.9398	20.8667	168188	2.255	14.2709	1806.01	0.223967	3.06198	1.01791	3.48855
3.36257	115376	11.4266	19.7836	9.73651	44749.7	2.61905	22.4762	2	181857	20	11.5168	43716.7	1.08725	17.8332	1731.85	0.006455	0.107497	0.366048	3.4894
3.66667	6583.6	11.6667	24.3333	10.2564	25578	3	18.1282	2	210451	20	16.9118	74615.5	1.30672	6.02195	1765.26	0.82135	2.81094	0.601858	3.48982
3.64407	60905	11.4949	11.7966	7.66667	34337	2.23333	18.5333	2.12836	157354	26.1801	16.3889	26285.4	1.42593	19.2694	1740.12	0.640374	0.0854252	0.384487	3.4922
2	100	7	24	5	950	1	8.25	2	187323	20	21.4902	79155.1	1.1451	11.0681	1810.56	0.797657	0.140061	0.952352	3.49638
3	299.23	9.6	24	8.88571	23901.5	2.5	33.5	9.36965	676116	20.1379	21.6621	87930.8	2.21379	16.5828	1868.86	0.112671	0.0638167	0.423653	3.49872
3.0354	98203.6	9.95221	22.7434	6.58593	110524	1.59296	18.3668	2	139405	20	11.92	3876.84	1.4	20.5038	786.217	0.586715	0.151428	0.562575	3.50065
2.57576	21976.3	8.52121	23.3333	8.43	33726.2	2.48	22.76	2.41079	170963	14.1037	13.5135	38443.2	1.25676	21.3855	1501.29	0.039421	0.461388	0.501205	3.50092
2.28571	2438	7.57143	24.4286	5.20833	27438	1.44444	21.0833	2.15319	237931	25.633	17.9035	85265.1	1.35088	7.64775	1569.83	1.52992	5.29741	1.55335	3.50974
2.73248	53065.7	8.78535	14.0764	8.42414	40036.1	2.34483	13.8276	2	184157	20	18.6047	21928.7	1.32558	18.953	2036.22	0.137063	0.310537	0.398766	3.51108
4	13597.3	13.0273	21.4545	10.4273	34239.3	2.30909	17.5818	2.18761	359700	22.4171	18.0397	57162.8	1.49206	9.80512	1638.69	0.12544	2.90731	1.48811	3.5164
3.93407	71678.3	12.2593	10.6813	0	0	0	0	2	185042	20	16.2481	20309.5	1.17054	15.8005	1811.19	0.427107	0.0120113	0.493411	3.52336
2.5	584	7.8	18	5.16667	2124	1.83333	10.1667	2	148115	20	9.20261	35692.2	1.13072	21.2187	732.094	0.038092	0.0487988	0.215948	3.52827
3.91667	11158	11.5	16.25	6.54348	11770.6	2.04348	14.087	2	98912.2	20	13.1831	19914.6	1.50704	18.8121	1696.08	0	0.0355845	0.432002	3.5358
3.83165	331808	13.0375	10.2694	6.71868	86062.1	1.77108	13.4337	2	199805	20	10.5	11320.8	1.14286	16.6603	648.378	0.962912	0.138582	1.3163	3.53945
3.4	3062.89	12.08	22.4	8	32061	1.76923	22.4359	1.684	167717	10.5423	9.61956	19676.5	1.18478	18.9473	764.187	0	0.100256	0.599558	3.54654
12.5556	72545.7	38.7278	10.6667	7.67778	38548	1.83333	4.66667	2	288294	20	19.408	160295	1.61194	1.36822	1642.49	8.86557	6.8342	4.81085	3.55328
4.20408	368157	13.6809	11.3469	10.259	99580.4	2.96721	10.082	2.41836	242920	10.5063	14.6767	42416.3	1.08271	15.0376	1747.87	1.64102	3.50668	0.36038	3.5563
27.875	135010	83.6625	9.875	5.63333	304149	1.41667	14.5278	2	212298	20	22.9881	56993.6	1.28571	1.41758	1620.71	13.4905	16.7312	3.66425	3.5569
5.86275	236735	17.4937	12.2353	7.22147	74091.9	2.14706	12.1912	9.38915	968301	20	14.2074	64717	1.68148	12.4781	1808.93	0.37645	0.57436	1.02226	3.55715
3	3201	12	11	5.93243	218873	1.56757	9.2973	14.9589	1.9701e+06	20	21.564	470549	2.05195	8.75787	1638.26	2.17132	2.68117	1.93631	3.56122
4.15385	36366.1	12.6154	30.7692	11.3415	26977.1	2.95122	23.0976	2	201854	20	20.8017	45494.9	1.91735	14.4466	670.782	0	0.318471	0.450909	3.56253
3	1520.87	9.305	33	8.5	4145.27	2.6	17.4	14.8242	1.91976e+06	20.1708	17.6209	107347	2.07692	5.95265	1181.68	0.323903	3.25366	0.863042	3.56561
2	1000	7	24	4.5	80	1	2	2	225497	20	19.7803	75031.2	1.31818	12.5929	1929.61	0	0.444424	0.80586	3.56703
3.73333	12393.2	11.5347	25.8667	11.0612	53189.3	3.23932	20.8547	15	1.24101e+06	20	15.08	131862	2.92	9.82465	1222.09	0.292172	6.93732	1.3168	3.57194
3.80952	35111.3	11.6762	18.619	6.03448	22890	1.72414	10.4828	2.24005	278365	24.1803	16.2308	70045.3	1.45192	19.5628	1742.2	0.445835	0.663541	1.12692	3.57299
3.5	2115.76	11.75	16.5	6.94667	6410.1	1.93333	17.8667	1.71539	152626	9.22943	9.15455	25977.9	1.2	17.2838	862.297	0.044822	0.119213	0.382426	3.57426
2.66667	3776.84	7.78889	14.7778	5.564	8517.46	1.68	11.92	14.9743	1.53435e+06	20	13.8571	12199.9	2.39286	2.55447	1136.47	0.313285	3.94913	1.71547	3.57703
1	316.4	3	8	7.7037	37806.6	2.14815	7.2963	2	290074	20	16.8154	166680	1.19463	10.7847	1712.82	4.2295	4.40322	1.54199	3.58229
4.92308	55523.7	15.0846	10.8462	6.58375	59972.9	1.46875	7.98438	9.40574	857274	20	15.5915	118092	2.83099	14.6636	1841.36	0.889599	0.303907	0.60834	3.5824
3.84615	6228.76	11.3231	17.2308	6.47368	28242.9	1.89474	23.7632	2.01099	233743	20.049	18.1296	106947	1.24696	1.26065	1798.94	1.10686	14.9776	2.42934	3.58906
3.27273	4460	11.5455	7.90909	12.75	7830	3.125	12.5	2	186326	20	20.3838	30200.6	1.25253	5.4583	1767.85	1.39243	1.11544	1.58415	3.5966
1.5	386	5.6	10.5	6.45116	59264.2	1.7907	9.46512	2	306188	20	15.0347	197309	1.18438	12.223	1817.75	2.97748	1.20017	2.38316	3.60466
2.11111	3511.85	6.78889	14.5556	6.32463	20261.6	1.88889	20.4259	2	218299	20	15.7443	58352.2	1.36073	20.8904	1416.16	0.039713	0.0947954	0.759835	3.60627
3.56707	76317.6	11.7073	10.5915	9.53295	78269.9	2.5	13.7841	2	150675	20	11.1205	11387.2	1.07229	15.2415	1998.5	0.023124	0.259055	0.398485	3.60692
5.57217	292148	18.3508	14.4536	9.08947	76481.8	2.38597	5.87719	2.01531	307462	19.9469	18	17015.5	1.42857	3.9377	1676.21	9.93886	7.74421	1.63679	3.6097
4.51497	235014	14.0225	16.1856	8.04611	129261	2.47964	15.1222	2	77419.4	20	20.9048	18165.2	2.42857	1.29618	1734.83	6.78509	127.863	7.18774	3.61194
4.14286	40783.7	13.381	12.5238	4.91312	14161.6	1.32787	14.8525	2	837.449	20	16.2703	10236.7	1.02703	3.67342	1770	8.15452	2.51191	4.19615	3.61225
2.23077	7570.96	8.88077	19.2692	9.37667	22325.8	2.45098	18.2941	1.84715	171324	28.8999	26.6387	82896	1.41209	19.6994	2162.52	0.028751	0.0247831	0.459352	3.61542
3.88652	95054	12.3654	14.3262	7.13692	48784	2	20.5385	2.00094	232930	20.4901	18.75	148173	1.58929	1.49842	1804.65	3.54197	50.4871	5.86387	3.61679
2.81944	241058	8.78101	7.32986	4.36667	3221	1.3	8.33333	2	318983	20	21.5125	38742.4	1.20222	11.9264	1804.71	2.72205	0.333412	1.26947	3.61794
2.52863	133976	8.10802	18.1013	6.84474	51045.5	1.80702	18.7807	1.99918	234311	20.0106	10.2847	32720.8	1.34307	18.5601	764.371	0.023509	0.262791	0.552988	3.62418
6.30488	292441	19.8756	13.2439	7.74694	124556	2.02041	11.5	2	346639	20	19.7412	45004.4	1.28235	8.7639	1944.22	5.52301	6.83431	0.995485	3.6249
3.33333	5368	10	18	9.44	28237.5	3.14286	19.6857	2	264932	20	19.4227	153411	1.7732	1.21975	1800.44	1.40519	21.7997	1.27688	3.63709
3	560	10.8	27	7.16667	2862	2	7.33333	1.66071	165952	10.4718	8.92929	31534.7	1.26263	17.0098	680.782	0	0.0492197	0.235894	3.63739
3.5	2472.04	10.4333	12	13.0227	10139.2	4.31818	4.18182	2	254917	20	22.9726	25647.4	1.15068	1.38376	1725.54	1.95844	3.14615	0.38771	3.64058
4	900	10	19	8	160	3	12	2.00167	286496	20.0743	18.2601	207283	1.29117	11.3654	1897.04	0.274836	0.625752	1.02991	3.64335
21.1724	377616	62.2931	9.58621	18.2377	270248	5.65217	12.4203	2.00699	298767	19.985	16.3346	197959	1.37643	1.49513	1637.62	18.366	25.1563	4.09514	3.6468
2	96	6.4	24	8	18117.3	2.5	13.9375	15	1.75937e+06	20	23.1229	180860	2.14303	11.337	1646.06	0.29906	0.369288	1.47974	3.64924
3.44118	80157.4	11.0634	22.8824	7.65893	68567.9	2.22951	20.3115	14.9348	1.53072e+06	20.0346	15.8803	252166	3.82626	3.05845	1139.28	1.73052	71.755	3.78745	3.65225
1	180	4	12	0	0	0	0	1.99924	347865	20.0365	19.4875	69145.7	1.33333	12.4712	2066.37	0.247538	1.5536	0.140101	3.65591
3.63307	1.02004e+06	11.6304	12.7984	9.39517	257340	2.91193	13.6562	2	266594	20	18.7428	119324	1.25926	1.29055	1728.26	6.98804	82.7188	5.62077	3.65982
1.5	2098	4.975	23.625	4.47352	93727	1.33202	26.6561	2	212764	20	8.275	53023.8	1.13929	16.5287	655.797	0.763941	0.154597	0.570393	3.66323
4.32743	163201	13.4673	7.9646	11.037	130280	3.17391	6.15217	2.39269	329176	12.6439	13.3307	68462.8	1.15139	15.6449	1746.37	1.57203	0.853043	0.852143	3.67651
5	9620.15	15.8	17.5	8.49555	569915	2.3089	7.5445	2	377833	20	17.9346	88578.7	1.60385	1.33437	1641.67	8.61522	8.34275	1.65956	3.67669
3.23432	158864	10.938	15.3795	10.0722	160886	2.69189	17.2324	1.88027	195790	15.1476	12.0938	9703.73	1.4375	20.0626	1304.29	0.350413	1.86071	1.25395	3.6807
14.5357	246563	49.0611	12.2143	7.75984	213219	1.90984	12.0328	2	356040	20	18.9052	316072	1.21333	8.80812	1720.39	5.72799	1.54558	0.785477	3.68233
3.80687	294896	12.2021	12.8541	6.98805	119020	1.8805	15.5849	2	338385	20	13.2933	47513.7	1.18269	19.3266	721.491	1.66663	0.914381	0.49491	3.6826
0	0	0	0	4.47368	5571.16	1.21053	14.1053	2	363418	20	17.2989	77061.7	1.12261	10.263	1777.24	3.60057	1.53506	0.43209	3.68305
6	2160.3	19.8	2	0	0	0	0	15	2.12437e+06	20	13.5748	61637.7	2.15748	16.9719	1836.93	0.038603	0.0943638	0.259972	3.68699
0	0	0	0	7.50577	32958	2.23077	27.7692	2	283251	20	20.5691	69183.7	1.17763	6.74248	1795.96	0.17289	0.465123	0.916882	3.68966
3.98864	123137	13.2869	10.8295	12.18	48770	2.96667	16.8	1.81256	213226	13.3615	12.3458	54314.8	1.25234	20.6341	1437.95	0.678191	0.169477	0.426865	3.69557
4.83333	455669	15.3939	16.0976	8.28325	425754	1.81035	14.069	2.04332	98696.9	19.5668	15.1839	162282	1.07759	13.2191	1983.29	2.91667	2.39892	1.43933	3.69592
3.4585	167016	10.9331	17.2569	8.69086	45999.5	2.66667	16.2258	14.986	1.23465e+06	20	17.4643	53260.4	3.44643	19.7638	1400.01	0.030247	1.31585	0.577099	3.6994
9.05263	49374.3	27.9842	6.68421	9.78942	199330	2.75962	14.3654	2.0166	433618	19.9602	18.5199	122834	1.33639	11.4452	1776.32	2.61212	0.757315	0.671564	3.70018
4.15296	2.7159e+06	12.9009	17.4646	9.26917	705878	2.83186	15.4741	2	310917	20	19.8841	72337	1.86695	4.81353	1795.56	23.2638	91.383	6.94078	3.70381
6	1012	18	6	7.2	2466	1.8	7	2	183143	20	8.97701	13119.4	1.2069	20.1978	2011.52	0.000175	0.00653599	0.155894	3.70509
3.3	7165	10.6	17.4	7.08974	18705.8	2.28205	17.5641	2	304307	20	9.9918	52105.2	1.35246	15.95	1731.18	0.006911	0.305424	0.255487	3.70621
2.72727	69562.4	8.58468	13.7922	6.89655	154393	1.64655	19.0603	2	17949.4	20	13.6552	3306.54	1.13793	18.7933	698.393	1.32417	0.24134	0.385324	3.70817
4.66438	295700	15.236	7.63014	10.4776	95177.5	2.81034	12.5	2	408425	20	18.2416	90183.3	1.13031	10.1335	1886.86	0.693738	2.30979	1.15707	3.71079
2.58824	6486	7.76471	6	5.89189	22347	1.91892	13.7027	2.00125	281267	20.0094	13.9247	79105.3	1.23849	17.2457	1706.75	0.058224	0.095991	0.548723	3.71172
2.5	1000	7.78	19	6.37857	2704.29	1.28571	16.1429	2.00072	373595	20.2078	16.6264	327823	1.18391	8.0589	1891.49	1.06407	1.55703	1.42312	3.716
4.25294	452945	13.3002	17.2941	7.6146	238545	2.09734	20.9115	1.99498	397865	19.9849	19.4978	179581	1.36323	8.98577	1918.09	5.97957	15.3993	1.6047	3.7165
3.95139	133562	12.085	16.2153	5.46392	23061	1.7027	20.3514	2.00325	461026	19.9922	15.406	226909	1.3718	8.33327	1901.13	3.35952	9.4642	1.62391	3.71925
3.38028	130400	10.691	10.1408	6.65443	40692.9	1.97468	16.9494	2	367961	20	16.0938	57366.1	1.30208	1.12519	1798.71	2.88664	9.2776	2.39021	3.72024
3	9727.09	9.15	8.5	8.40769	9846.02	2.46154	14.0769	9.28571	1.45545e+06	20.1168	17.2927	36921.3	2.43902	14.71	1726.32	1.12103	0.298877	0.0623715	3.72189
4.52966	306627	13.8695	37.7669	11.1515	571732	3.57273	36.2061	2	58285.9	20	31.9091	9995.56	1.75758	1.91569	1641.82	38.3986	351.318	9.80913	3.72469
2.5	410	10	33.5	3.5	72	1	8	2	372408	20	23.5378	190595	1.22111	10.7721	1884.4	0.086007	0.57716	0.891822	3.72868
3	1471.96	10.2	2	6	230	2	4	2.00414	318205	19.9793	21.638	38041.8	1.17507	1.22754	1727.43	1.76128	2.89771	1.92764	3.73528
2.96575	408166	9.63688	11.7637	7.08007	322007	1.92481	14.3233	2	246822	20	21.0052	64855.4	1.85938	11.3973	1851.07	3.98589	0.673308	0.867658	3.73528
3.81989	331165	12.5933	15.9032	9.08494	225367	2.54826	15.9653	2.12108	446327	7.96753	11.626	44480.3	1.16794	19.5094	758.028	1.89144	5.21597	0.776962	3.73592
2.66667	1690	8.21667	25.8333	6.125	1150	1.75	24.5	2	227301	20	24.6312	53037.2	1.34752	16.5058	1943.16	0	0.0951258	0.235365	3.74021
2.54546	16087.2	8.41818	16.9091	6.44874	86132.6	1.84541	19.3333	14.9521	2.72427e+06	20.0467	21.4771	396371	2.92018	16.6708	1697.32	0.389019	0.319192	1.04682	3.74225
3.40164	140253	10.4391	39.6885	6.06168	159689	1.83967	37.3967	14.7934	1.03868e+06	19.9118	18.5848	42290.4	1.8655	26.791	1673.94	0.11239	0.184661	0.836135	3.74484
4.03937	286901	13.1022	8.1601	9.50719	211107	2.98644	12.2034	2	228494	20	16.25	27562.2	1.22581	1.25399	1736.89	1.28412	51.6723	2.559	3.74578
5.58156	225149	17.4731	10.5532	8.98366	590053	2.48032	12.5236	14.9381	2.54029e+06	19.9641	21.6026	872850	2.43287	12.1549	1744.67	1.40853	2.88997	1.24243	3.74593
9	35573.8	28.41	9.57143	6.83478	83526.7	1.74783	9.97391	2	431164	20	14.2706	86123.3	1.19725	1.39769	1622.26	14.9401	10.0494	3.83786	3.74827
4.6	276863	14.8003	18.7707	6.83492	56760.2	2.07937	20.9577	2	313191	20	20.5404	115835	1.21538	1.28848	1730.6	3.15965	12.4491	1.87441	3.74904
16.0345	559854	48.0343	9.36207	20.847	449792	6.52	13.16	2	424664	20	20.4924	91889.8	1.4264	1.26506	1635.98	21.4981	71.6275	3.13444	3.75089
3.07692	5646.64	9.53154	17.3077	6.69444	8639.32	2.11111	18.1667	2	326538	20	20.1965	73895.8	1.31441	3.85728	1808.59	1.27782	3.56141	2.39856	3.75496
3.5	1050.82	12.55	8	7.35	1750	2	18.75	2.00319	401168	20.3016	24.3478	62165.5	1.44565	1.12024	1801.46	0.866183	6.73457	1.28284	3.75679
3.70648	967302	12.4461	11.7907	8.03844	333863	2.13953	12.206	1.83007	32615.5	20.098	13.8485	30752.4	1.11111	12.3431	1627.47	11.0151	16.2316	2.43691	3.7641
9.27391	1.4424e+06	29.2134	12.1435	12.687	262140	3.34568	10.5679	2.01321	392675	19.9589	11.6555	136715	1.52101	1.6667	1634.51	27.7901	83.1804	5.15908	3.7693
6.70588	81172.3	20.9412	9.23529	11.3901	98180.2	3.72527	11.4835	1.99929	385146	20.0391	17.3901	85582.9	1.53191	1.00836	1798.93	4.6959	14.1071	2.7782	3.77159
4.61086	322693	13.4387	17.9593	9.28509	225779	3.04018	18.5179	9.19955	398667	20	19.5333	9915.65	4.2	2.61367	1617.42	15.8497	204.519	9.91543	3.77276
3.0016	310303	10.4488	11.401	8.2813	96894.9	2.21951	11.813	1.8	187276	10.8809	10.297	18793.1	1.15842	19.4276	1638.72	0.032051	1.51513	0.191011	3.77401
3.9186	379238	12.7718	21.0372	8.71844	187180	2.68142	19.0619	2	143142	20	21.4375	7852.24	1.9375	1.55851	1730.09	7.59947	222.029	4.82514	3.7775
2.31507	33095.3	7.77959	19.6986	7.29429	30114	1.94286	29.5714	1.68729	289965	8.51679	9.29747	45898.1	1.18987	17.5033	678.302	0	0.116775	0.119918	3.77981
3.50884	430941	11.2922	18.9495	7.53199	178872	2.23745	18.5347	2	5508	20	11	1435.75	1	1.4117	1733.7	6.9303	114.908	6.38349	3.78369
9.14094	823818	27.8725	13.5705	11.3119	418315	3.51948	11.9416	2.00355	382908	19.9858	21.3308	119960	1.37692	1.53142	1629.52	25.2419	43.6906	4.03749	3.78767
3.61078	69698	11.8269	19.018	8.85463	41456.5	2.71296	22.4167	14.9598	2.3053e+06	20.0179	16.2194	96548.9	3.34184	16.7606	1782.1	0.014234	2.24952	0.80041	3.78916
4.16667	17028.9	14.075	15.25	7.43681	42660.4	2.15278	15.375	2	482187	20	21.3166	208465	1.20524	9.37985	1939.55	0.61703	4.06222	0.463713	3.79113
4.46875	52384.2	15.8991	24.5	8.26413	81410.5	1.90217	26.4022	2.01271	459714	20.0922	18.6033	279651	1.50469	13.4484	2049.01	0.341831	6.14464	0.676861	3.79824
3.4012	106514	10.729	10.0719	8.60435	337863	2.4	13.8783	2	436243	20	17.0083	83361.6	1.38843	1.92795	1639.63	9.75063	29.4653	2.84844	3.79996
1.5	12346.7	5.43333	6.33333	6.00513	55424.7	1.74359	7.84615	1.99886	473665	20.0074	16.395	93822	1.13523	7.48848	1687.95	3.84635	1.07857	1.7626	3.80686
3	1150	10	13.5	6.52941	7995.07	1.52941	12.5882	2	446389	20	20.9684	80729.8	1.16027	1.16171	1727.73	1.07089	4.2747	0.291528	3.8105
7.37662	470704	23.0468	14.2208	9.45794	404103	2.6729	14.785	2.0019	436982	20.0095	23.9914	105911	1.23276	3.23157	1640.93	9.48801	54.0563	2.90843	3.81191
3.90275	612841	12.4029	16.5074	8.39705	221391	2.37607	14.8889	2.00417	218287	19.9937	17.9804	25328.1	1.5098	1.90786	388.523	12.3313	37.1554	3.02776	3.81803
4	700	11.68	14	8.375	3045	2.25	18.25	2	394637	20	23.6696	117076	1.17128	10.7125	1933.14	0.351143	0.54386	0.568902	3.82393
5.16484	226222	16.2184	7.86813	7.56167	65640.4	2.13333	13.5833	2	466893	20	16.7563	105094	1.36076	13.4134	1957.69	4.07575	1.42754	1.8665	3.83822
3.5	2718	10.9125	20.375	0	0	0	0	2	516794	20.0455	20.5	104914	1.22754	5.56107	1822.25	0.007304	1.48144	0.417152	3.83841
3	3616.35	9.4	30.6	8.65676	41391.5	2.7027	22.8378	2	381728	20	23.402	65508.6	1.32095	9.66966	1830.43	3.03259	0.355767	1.39602	3.84757
3.97984	591408	12.8018	16.5847	6.83067	40030	2.12	21.4533	2.02296	380087	20.002	18.9733	396053	1.82282	1.76636	1622.38	15.7933	50.5111	4.1745	3.84788
2.33333	2531	8.33333	11.3333	11.5	40260	2.5	22	1.99886	468384	20.0712	18.2672	232087	1.27586	10.0283	1930.7	1.132	1.29658	1.16089	3.85848
2.57534	27551.2	8.69	13.4521	7.98108	27458.3	2.54054	25.2973	2	503114	20	15.9432	66768.2	1.67614	1.26385	1736.3	6.06453	6.94792	3.35778	3.8598
3.30612	65187.3	10.1457	28.8367	7.38276	36206.5	2.31034	23.3621	2.00235	398829	20.0029	21.6983	61098.2	1.49721	5.71538	1758.29	3.84291	2.08638	2.22433	3.86392
4.33221	584186	15.9609	8.60371	9.16238	674874	2.34296	17.787	2.01065	558824	19.9574	15.6077	325240	1.3468	6.03556	1671.2	12.1133	18.8295	6.40442	3.8664
4.04963	583903	13.2171	13.454	9.28727	118687	2.6	13.1364	2.14667	152974	16.6333	15.6533	38917.6	1.21333	17.7746	1590.35	2.79621	7.27983	0.559475	3.87477
3.30769	57283.1	10.1359	17.4615	8.58968	124264	2.5873	17.3095	2.01071	492779	19.9701	21.9304	399354	1.72077	1.31679	1658.88	12.2106	66.6495	4.95271	3.878
8.08333	427165	24.3354	12.6458	6.37606	35599.5	1.85915	12.6901	1.99936	327029	20.0032	18.5407	50105.9	1.3314	1.62294	1741.82	15.3251	8.82948	3.31752	3.88683
6.75	16527	20.4	21.25	8.7	39487.8	2.71429	14.25	2	521917	20.0076	15.8849	128954	1.20144	1.38566	1626.88	8.55338	8.44252	2.37852	3.88773
4	8109.2	12.325	14	13.3571	162201	4.17857	20.2143	1.99869	584258	20.0013	18.1281	127974	1.25438	8.74196	1756.52	0.874767	0.581706	1.25142	3.90477
2.5	6170.82	8.1025	18.6667	5.95679	48330.3	1.76543	13.9259	2	407584	20	19.7018	52966.2	1.40351	1.353	1731.31	4.55295	5.07125	2.7592	3.91808
3.97067	556597	12.0334	4.624	9.71036	406747	3.16062	3.55959	2	127613	20	20.7925	24617.5	1.31132	12.7281	1975.21	1.54672	1.60829	2.55631	3.91965
2.24254	1.04586e+06	7.38724	15.7908	3.85125	172494	1.17614	12.543	2	23303.4	20	15.7581	48089.5	1.09677	17.8857	910.836	0.215748	0.391515	0.452976	3.92392
6.325	248726	20.6208	17.5	9.77365	265119	2.81982	17.2793	14.9239	1.80761e+06	19.9538	19.5145	201398	1.55299	14.4791	1844.56	0.24758	1.0708	0.571754	3.92701
4.94444	591592	16.187	16.9545	12.4462	278643	3.71483	18.8859	14.7731	873709	19.992	19.4886	458771	4.79965	3.44411	1582.84	4.24721	104.598	8.67283	3.92819
3.58156	167519	12.09	17.3333	8.36241	83286.8	2.41135	20.2908	14.9202	4.27949e+06	19.9953	22.6376	607179	1.90426	20.4833	1894.48	0.263213	0.697238	0.696271	3.94295
4.79946	401283	15.7378	8.26016	9.41362	169413	2.175	5.85	2	494906	20	23.205	177065	1.13484	7.43058	1832.02	2.03051	1.51227	1.73732	3.95434
4.40421	526642	13.5034	14.4883	9.92779	294943	3.06122	12.7347	9.64461	1.34262e+06	19.9911	16.5988	67870.4	1.75926	9.86522	1649.94	3.81235	17.2937	1.75182	3.95976
4.80342	988639	14.6128	40.1419	8.44228	370602	2.67269	39.6072	2	82613.5	20	26.2143	36093.4	1.75	1.58246	1630.73	38.9848	212.267	10.8548	3.96694
4	620	12	3	0	0	0	0	2	1767.59	20	16.75	794.8	1.5	12.2409	1875.37	7.70964	0	3.38388	3.98177
25.5	51616.6	71.4	8.5	3.5	40	1	10	1.99958	734331	20.0145	15.5229	935859	1.42827	10.6839	1999.06	1.06764	7.23325	1.81405	3.98299
4.04492	459757	13.3516	12.8132	9.02473	182454	2.56593	16.2033	2.27214	411501	17.2405	13.5942	22683.9	1.21739	16.1951	1685.32	4.5491	13.5095	0.915718	3.99145
3.7287	807699	12.1786	15.0773	10.3806	294822	2.96198	18.5894	2.30174	181179	18.4336	16.3182	2963.55	1.27273	13.6691	1623.46	7.32055	48.4746	2.03418	4.03419
4.44615	458357	13.5267	19.5038	10.0782	332861	3.08065	16.2527	2.41108	370861	21.7412	14.0494	56123.8	1.53086	17.6632	1764.04	2.79644	2.62057	0.958456	4.075
4.28235	862719	13.555	22.9714	9.43619	366998	2.88822	20.5408	14.4632	1.35678e+06	19.6256	20.9876	234992	3.56966	13.3969	1709.6	1.07921	24.1915	2.25183	4.09033
7.84138	650070	24.8025	15.131	7.81017	317457	2.32618	16.4936	2	435406	20	16.8914	228224	1.48869	1.51409	1624.14	22.8957	65.6884	7.06622	4.09223
4.08038	522198	12.7863	16.7636	9.58927	406648	3.02297	16.6033	9.33672	1.32665e+06	20	17.4643	70746.3	2.37143	5.17544	1652.49	6.16735	49.4535	3.76326	4.09416
6.35345	341957	19.878	13.2241	6.21759	208566	1.625	19.6713	2	562351	19.9964	16.6311	64189.3	1.58252	2.79563	1814.84	6.27043	7.59604	1.24175	4.17211
4.3327	1.14782e+06	13.7462	14.1989	10.1321	419214	2.93659	15.9707	2.63964	36064.6	20.9459	10	1857.4	1.66667	1.96373	1544.59	20.3358	107.745	10.9379	4.18639
6.4376	2.08556e+06	20.8145	14.7646	12.3246	707362	3.42812	15.0511	2	270622	20	12.8102	59016.6	1.72993	2.1294	398.596	17.2279	87.1141	6.62233	4.19307
4.31457	616491	13.5622	10.9172	7.3503	402626	2.01796	14.009	2.26647	344028	18.9331	13.5269	106124	1.31138	14.9322	1689.22	3.37502	3.91788	1.97901	4.19893
8.28283	1.01521e+06	25.4706	19.0455	8.29619	317721	2.43814	18.3969	2.00919	374615	19.9843	18.9688	155676	1.32812	1.59408	1624.53	21.8275	169.777	6.83944	4.22668
3.00171	1.44614e+06	9.15494	45.0936	8.50896	752774	2.73798	51.9818	2.06387	124215	20.0898	17.3273	101430	3.32727	10.4639	1884.05	18.7902	146.431	6.16154	4.29585
5.1181	1.31018e+06	15.6417	17.4519	8.7768	793622	2.76087	14.8221	2	278267	20	18.552	61364.4	2.344	7.54593	1708.64	18.0088	53.7775	6.81015	4.39394
4.52833	962593	14.1565	21.17	11.2172	339427	3.45596	20.5181	2.01007	287314	20.0126	17.5909	153429	1.42208	1.71746	1626.96	20.9969	132.477	6.62714	4.39643
4.49913	4.27728e+06	13.8858	17.1065	8.66185	817047	2.44657	18.0095	2	26051.4	20	11.7823	54570	1.06452	8.3143	1710.35	18.3011	26.7309	5.42367	4.4062
4.56	1.26425e+06	14.0622	42.64	10.5062	1.0318e+06	3.31327	41.037	2	67585.8	20	24.7037	28165.1	1.77778	1.79964	1634.75	44.2048	305.184	9.51002	4.64861
5.0897	2.92206e+06	15.5762	18.8857	8.89641	2.13681e+06	2.76158	18.6226	2	315575	20	17.3864	98382.9	1.83523	7.05626	1705.14	28.5428	36.4961	7.47686	4.80489
0	0	0	0	0	0	0	0	1.95798	30469.4	29.6723	16.3333	12906.9	1.6	22.2792	1652.6	0	0.0153069	0	2.40654
0	0	0	0	0	0	0	0	2	27423.9	20	16.7143	8931.65	1.11905	13.485	2095.44	0	0.023802	0.677359	2.54033
0	0	0	0	0	0	0	0	2	41441.4	15.7584	12.8182	8606.37	1.63636	21.2415	2060.38	0	0.0152587	0	2.62428
0	0	0	0	0	0	0	0	2	68707.6	20	20.9197	15845.8	1.0219	10.4981	1905.92	0.100664	0.0367125	0	2.63043
0	0	0	0	0	0	0	0	1.86413	50434.5	24.6304	11.4444	8417.21	1.22222	21.961	1406.22	0	0.007775	0.028309	2.64444
0	0	0	0	0	0	0	0	2	26473.2	20	16.7714	5227.9	1.22857	18.9703	2017.1	0	0.031606	0.317978	2.65801
0	0	0	0	8	2300	2	16.3333	1.73333	12024.4	27.7778	16.6286	9618.02	1.31429	21.5905	2013.04	0	0.0418161	0	2.65992
0	0	0	0	8	200	2	1	1.96618	60540.1	30.2415	16.55	5184.04	1.45	16.5495	1805.39	0	0.0730891	0.0583122	2.68214
0	0	0	0	0	0	0	0	1.9913	29171.4	19.8261	13.7083	4488.72	1.08333	23.9984	991.093	0	0.00285068	0	2.69723
0	0	0	0	0	0	0	0	2	53246.1	20.1951	19.1011	10884.1	1.04494	18.995	1913.55	0	0.0333111	0.00314437	2.74819
0	0	0	0	0	0	0	0	2	37937.9	20.2676	12	6716.93	1.13514	19.8536	1881.82	0	0	2.67822e-07	2.75051
0	0	0	0	0	0	0	0	1.86735	64423.8	30.0051	12.3077	5441.29	1.46154	18.9706	2011.79	0	0.0311182	4.43122e-06	2.75205
0	0	0	0	0	0	0	0	2	47619.6	20	28.8362	19156.7	1.09604	10.358	1948.29	0	0.038805	0.21914	2.75282
0	0	0	0	0	0	0	0	1.79327	53777.5	25.2115	17.04	7127.96	1.36	15.7855	1886.24	0	0.0126825	0	2.75282
0	0	0	0	0	0	0	0	1.88362	61206.2	26.4052	18.65	17284.3	1.4	18.8161	1588.91	0	0.0162187	0.267026	2.75282
0	0	0	0	0	0	0	0	1.50769	18917.6	11.5923	6.84211	6565.86	1.15789	20.8159	1088.3	0	0.00165252	0	2.75282
0	0	0	0	0	0	0	0	2	52878.9	20	19.9526	20510.3	1.13362	17.0294	2221.36	0	0.0387322	0	2.75511
0	0	0	0	0	0	0	0	10.3778	156327	20	14.5238	9080.54	1.07143	15.116	2223.09	0	0.0686193	0.253072	2.7574
0	0	0	0	0	0	0	0	1.93461	65890.3	28.3	16.0714	10600.2	1.64286	16.589	1780.42	0	0.0114149	0.0863557	2.75967
0	0	0	0	0	0	0	0	2.02752	74884	29.6743	22.5556	7999.08	1.2963	13.6255	1885.61	0	0	0	2.77085
0	0	0	0	3.6	100	1	2	1.69643	23469.6	19.1905	9.68421	2052.89	1	23.0511	1059.64	0	0.0137555	0.0166349	2.8055
0	0	0	0	6	140	1	13	1.9252	67477.7	30.6299	20.5294	8748.71	1.29412	16.2665	1844.66	0	0.0259403	0.464228	2.8109
0	0	0	0	0	0	0	0	2	27497.4	20	16.075	7197.9	1.075	25.4154	1220.56	0	0.00913586	0	2.82672
0	0	0	0	0	0	0	0	15	318148	20	9.19231	9792.68	1.88461	22.3224	1894.6	0	0.0295626	0	2.82737
0	0	0	0	0	0	0	0	1.89167	52783.2	18.2292	8.94444	10745.9	1.44444	21.1614	1534.89	0	0.0084833	0.199448	2.83506
0	0	0	0	0	0	0	0	2	32574.7	20	8.53488	8319.5	1.06977	20.6969	1524.17	0.030129	0.00761536	0.502744	2.84011
0	0	0	0	0	0	0	0	2	54238.4	20	18.5083	12491	1.04167	20.6378	2239.07	0	0.00428331	0.0123108	2.8537
0	0	0	0	0	0	0	0	9.51111	195532	20	22.2025	54520.1	2	17.944	2271.97	0	0.0551423	0.558667	2.86392
0	0	0	0	0	0	0	0	2.11654	74481	25.8045	16	8048.93	1.15385	18.4422	1742.89	0	0.0716979	0.280813	2.86982
0	0	0	0	0	0	0	0	2	72876.3	20	19.9737	66008.2	1.11943	19.0858	2131.96	0	0.0505741	0.50104	2.87448
0	0	0	0	0	0	0	0	2	36169.2	19.7861	5.63158	6848	1.13158	27.017	1174.18	0	0.0039139	0.0173592	2.87679
0	0	0	0	0	0	0	0	2	59554.7	20	24.9328	11252.5	1.06723	13.0447	2020.03	0.026467	0.069913	0.139331	2.87852
0	0	0	0	0	0	0	0	15	273863	20	16.5962	15803.2	1.99039	28.5616	1434.14	0	0.0352016	0.878414	2.88536
0	0	0	0	0	0	0	0	2	24218.5	20	11.0909	5936.27	1.09091	23.579	1454.6	0	0.00442337	0	2.90472
0	0	0	0	0	0	0	0	2	31029.4	20	9.59091	4406.69	1.36364	21.1668	1151.55	0	0	0.406991	2.90687
0	0	0	0	0	0	0	0	15	266128	20	15.3333	5045.06	3.33333	26.7612	1689.89	0	0.029352	0.480285	2.90741
0	0	0	0	0	0	0	0	2	40341.9	20	6.58228	11807.6	1.08861	24.6593	948.144	0	0.0131529	0.110197	2.91487
0	0	0	0	6.48	10791.3	1.73333	5.2	2	7058.71	20	13.7692	4103.87	1.07692	16.7642	1815.33	1.22312	0.00529459	0.0192897	2.9154
0	0	0	0	0	0	0	0	2.00862	35642.2	19.8276	11.9231	5206.45	1.19231	22.9816	1222.87	0	0.0175519	0	2.91698
0	0	0	0	0	0	0	0	1.94545	97697	23.3273	17.3704	10215.2	1.33333	14.5631	1746.44	0	0.016235	0.365316	2.91803
0	0	0	0	0	0	0	0	1.92787	73447.2	18.8754	12.6286	21762.1	1.28571	21.5128	1808.92	0	0.0069126	0.0251297	2.92012
0	0	0	0	0	0	0	0	2	31805.6	20	15.5455	3378.48	1.18182	24.6423	1851.79	0	0	0	2.92117
0	0	0	0	0	0	0	0	11.993	318017	21.4878	23.5222	14632.1	1.25556	16.3981	1722.58	0	0.0182877	0	2.92531
0	0	0	0	5.5	970	1.25	7	2.00327	77196.1	29.0882	17.4231	5392.14	1.5	21.6539	2120.01	0	0.00925526	0	2.92737
0	0	0	0	0	0	0	0	2.00769	121377	17.2346	14.3913	37326.5	1.26087	15.7268	2061.15	0	0.0163678	0	2.92737
0	0	0	0	0	0	0	0	2.11245	78278.5	23.1687	18.2083	12065.2	1.20833	23.4751	1621.31	0	0.00835269	0	2.92942
0	0	0	0	0	0	0	0	2	44228.2	20	8.89655	7066.81	1.27586	22.6775	1395.37	0	0	0	2.93146
0	0	0	0	0	0	0	0	2	53196.3	20	0	0	0	18.8923	2248.4	0.025065	0.0455961	0.954917	2.94694
0	0	0	0	0	0	0	0	15	384610	20	27.0259	21393	1.33141	20.3263	1976.67	0	0.0093027	0.0301327	2.9489
0	0	0	0	0	0	0	0	1.89836	72213.4	23.6098	11.3333	7948.9	1.14815	16.9799	1689.99	0	0.00606996	0.355098	2.95134
0	0	0	0	0	0	0	0	1.5414	44356.1	17.7325	9.11429	11232.9	1.07143	21.107	1184.2	0	0.00310684	0	2.95376
0	0	0	0	0	0	0	0	1.83871	50943.8	19.7621	14.7857	3127.27	1.28571	21.317	1518.76	0	0.00672563	0.886048	2.95521
0	0	0	0	0	0	0	0	2	70891.7	20	18.2	3068.85	1.5	22.6328	1477.98	0	0.00431223	0.0828108	2.96426
0	0	0	0	5.33333	370	1.33333	5.33333	2.07493	97705.4	22.072	13.5833	11652.8	1.44444	11.6518	1646.41	0.073117	0.0729912	0.545458	2.9652
0	0	0	0	9	4920	2.6	7.2	2.08414	105501	25.3657	20.0417	10019.4	1.29167	13.7264	1666.87	0.783103	0.0698918	0.457181	2.97174
0	0	0	0	0	0	0	0	2.1307	81025.3	18.003	12.0323	9113.06	1.22581	18.4651	1701.44	0	0.00837214	0.38844	2.9722
0	0	0	0	0	0	0	0	2	37550.4	20	14.6	2768.25	1.26667	16.9121	1870.8	0	0.00628398	0.324416	2.97267
0	0	0	0	0	0	0	0	2	34078	20	8.95833	2646.15	1.16667	28.8529	1503.11	0	0.0076715	0.276748	2.97589
0	0	0	0	0	0	0	0	9.18894	209061	20	7.18919	5306.28	1.21622	16.3431	2003.98	0	0.0173837	0.364187	2.98
0	0	0	0	0	0	0	0	1.99541	35537.4	20.0229	5.42857	4257.39	1.19048	27.152	1496.54	0	0.012027	0	2.98046
0	0	0	0	0	0	0	0	12.2403	424743	22.0942	25.7558	35011.6	1.53917	16.3667	1649.83	0	0.0386454	0.710546	2.98453
0	0	0	0	0	0	0	0	2	35826.1	20	12.4375	4666.64	1.28125	24.5624	1443.15	0	0.00684114	0.01635	2.98453
0	0	0	0	30	460	3	27	2	59592.9	20	26.7413	19139.9	1.05814	15.0269	2051.82	0	0.0217713	0.264148	2.98588
0	0	0	0	0	0	0	0	2	6707.68	12.5385	12.4737	3818.02	1.21053	26.5049	1564.4	0.007846	0.00573025	0	2.98632
0	0	0	0	0	0	0	0	2	30903.3	20	11.6471	3503.47	1.35294	22.7527	1333.24	0	0.0416873	0	2.99078
0	0	0	0	0	0	0	0	2	83498.6	20	0	0	0	17.4621	2441.62	0.054525	0.00242502	0.473581	2.99564
0	0	0	0	0	0	0	0	15	436570	20	18.9118	9812.96	1.07353	17.8749	1813.88	0	0.0183843	0	2.99739
0	0	0	0	0	0	0	0	2	42544.7	20	14.2222	1915.94	1.11111	16.0888	2095.06	0	0.00413662	0	2.9987
0	0	0	0	0	0	0	0	2	54426.5	20	16.4754	11064.4	1.06557	16.1092	2120.6	0	0.0365108	0.292514	3.0013
0	0	0	0	0	0	0	0	1.83278	70817.4	15.1739	15.2	8747.56	1.2	20.8799	1361.76	0	0.110337	0.537627	3.0026
0	0	0	0	0	0	0	0	2	55255.1	20	23.4257	18015.1	1.17327	20.0839	2275.89	0.019017	0	0.640027	3.00518
0	0	0	0	0	0	0	0	2	29531.2	20	14.4	959.85	1.4	22.7117	1554.42	0	0.00916345	0	3.00561
0	0	0	0	0	0	0	0	14.9524	634558	19.956	5.77778	6164.47	1.38889	22.4236	1839.7	0	0.0407227	1.4129	3.00945
0	0	0	0	0	0	0	0	2.13235	124189	21.1838	11.9474	10610.3	1.39474	15.8514	1750.99	0	0.00615321	0.462009	3.01199
0	0	0	0	0	0	0	0	1.96581	142092	24.7991	16.7812	13745.2	1.375	15.5387	1819.74	0	0.00926821	0.279892	3.01284
0	0	0	0	6.18	1367.25	1.6	21.6	11.613	427937	22.4149	28.125	50296.5	2.01786	20.7144	1731.33	0	0.0166388	0.12735	3.01326
0	0	0	0	0	0	0	0	2	51718.7	20	15.8	7520.29	1.175	24.1426	1332.55	0	0.00844933	0	3.01326
0	0	0	0	0	0	0	0	2	72246.4	20	11.2466	19813.7	1.20548	21.6476	1645.95	0	0.010004	5.69566e-08	3.0141
0	0	0	0	0	0	0	0	1.95418	76478.8	27.8464	17.4583	14838.5	1.5	22.508	1880.32	0	0.0148299	0.872067	3.01787
0	0	0	0	0	0	0	0	2.13932	139956	22.1146	18.6136	27903.2	1.18182	15.9295	1828.87	0	0.00806824	0	3.02243
0	0	0	0	0	0	0	0	14.9547	482395	20	17.0811	11187.2	2.67568	20.4299	2021.31	0	0.0242826	0.000342462	3.02857
0	0	0	0	0	0	0	0	2	81908.1	20	0	0	0	11.6169	2268.53	0.926549	0.0490693	0.191503	3.03423
0	0	0	0	0	0	0	0	2	73116.5	20	17.1438	85310.6	1.03938	9.93491	1859.01	1.50087	0.545627	2.66449	3.03583
0	0	0	0	0	0	0	0	1.37132	38454.1	16.5331	10.871	14786.8	1.29032	19.931	1092.89	0	0.00195604	0	3.03623
0	0	0	0	0	0	0	0	1.99704	71918.4	20.3698	18.0426	9353.9	1.17021	19.1389	2004.06	0	0.015021	0	3.03743
0	0	0	0	0	0	0	0	2	58511.5	20	12.1071	6852.78	1.25	23.5467	1435.29	0	0.00326666	0	3.04571
0	0	0	0	0	0	0	0	1.96659	112970	24.9618	13.9545	37777.4	1.59091	19.2312	1508.95	0	0.0330616	0.145873	3.05308
0	0	0	0	0	0	0	0	1.83712	50279.6	24.5	11.6579	6450.14	1.07895	19.1483	1443.73	0	0.00344408	0	3.0588
0	0	0	0	0	0	0	0	15	509449	20	13.6271	38879.2	4.44068	22.66	1532.6	0	0.02702	1.3022	3.06183
0	0	0	0	0	0	0	0	9.08647	301995	20	16.9677	9865.6	2.06452	17.3421	2122.96	0	0.034989	0	3.06333
0	0	0	0	0	0	0	0	14.957	497681	20	15.625	7476.37	3.1875	22.4788	1710.3	0	0.0140808	0	3.06446
0	0	0	0	0	0	0	0	2	64668.4	20	9.77941	15010.4	1.10294	16.3085	1852.78	0	0.00774608	8.65683e-05	3.06446
0	0	0	0	0	0	0	0	1.91445	134351	28.9164	14.3243	13552.9	1.2973	21.7049	1771.73	0	0.0187766	0	3.06483
0	0	0	0	0	0	0	0	2	32899.5	20	13.52	3421.81	1.2	28.1319	1798.59	0	0	0	3.06633
0	0	0	0	0	0	0	0	8.86723	347170	20	14	1135.24	3	16.3291	1861.8	0.280676	0	0.125362	3.06744
0	0	0	0	0	0	0	0	1.98866	132349	21.2381	17.2162	10358	1.40541	16.2042	1434.08	0	0.0455078	0.580855	3.07409
0	0	0	0	0	0	0	0	1.99602	121805	27.8986	16.2286	19642.6	1.42857	12.5688	1621.42	0	0.0264769	0.751364	3.07809
0	0	0	0	0	0	0	0	2	64868.5	20	15.7917	7599.73	1.41667	21.1482	1590.81	0	0.0320527	0	3.08027
0	0	0	0	0	0	0	0	2.15051	136313	26.2021	16.2778	19431.9	1.2963	19.5817	1744.81	0	0.0384663	0.152402	3.08207
0	0	0	0	0	0	0	0	2	34307.8	20	9.95238	2983.91	1.23809	24.8417	1313.01	0	0	0	3.08207
0	0	0	0	0	0	0	0	15	526211	20	25.6136	17898.7	2.65909	23.7534	1503.79	0	0.0238417	0	3.08278
0	0	0	0	0	0	0	0	2	53412.4	20	11.625	3443.06	1.4375	23.9202	2219.26	0	0.0173968	0.166286	3.08278
0	0	0	0	0	0	0	0	2	28052.6	20	11	2515.16	1.22222	22.0768	1134.13	0	0.0075254	0	3.08565
0	0	0	0	0	0	0	0	15	400932	20	15.8049	10080.8	2.31707	22.2872	1720.01	0	0.0207409	0.504761	3.086
0	0	0	0	15	900	3	7	2	42206.2	20	16.4444	1700.69	1.05556	22.8681	1186.02	0	0.0137992	0	3.09167
0	0	0	0	0	0	0	0	2	38523.5	20	26.3571	1008.67	1.28571	26.9363	1747.69	0	0	0.00229262	3.09307
0	0	0	0	0	0	0	0	2	97371.5	20	17.7055	73956.6	1.13356	11.3451	2027.55	0.214613	0.180962	1.43045	3.09342
0	0	0	0	0	0	0	0	1.94704	64428.6	25.2804	12.5522	14772.1	1.26866	16.5595	1677.7	0	0.0346752	0	3.09377
0	0	0	0	0	0	0	0	2	85704.1	20	12.697	15486.1	1.12121	16.257	1583.3	0	0.0022915	0.252101	3.1014
0	0	0	0	0	0	0	0	1.37742	46105.2	27.3484	27.1013	13679.7	1.50633	21.8761	1665.08	0	0.0435829	0.202937	3.10312
0	0	0	0	0	0	0	0	2	38354.5	20	10.2174	6334.05	1.21739	25.2295	1808.67	0	0.00898039	0	3.10483
0	0	0	0	5.77778	3320	1.66667	30.1111	2	53174.8	20	6.28571	1695.61	1	15.1585	1488.26	0	0.00385048	0.0646907	3.10551
0	0	0	0	4.93333	17230	1.26667	9.2	2.00643	94247.9	29.8071	17.3333	27047.7	1.35417	18.7335	1654.31	0.031675	0.0181929	0.242189	3.10687
0	0	0	0	0	0	0	0	2	37186.7	20	23.3103	3469.43	1.17241	29.5709	1392.34	0	0.00762519	0	3.10687
0	0	0	0	0	0	0	0	2	56612.2	20	10.1	3679.15	1.4	24.4715	1588.83	0	0.00531834	0	3.10687
0	0	0	0	0	0	0	0	2	46692.8	20	15.2	4772.89	1.1	28.3449	1407.72	0	0.00600543	0	3.10823
0	0	0	0	0	0	0	0	2	79823.1	20	9.58974	16147.1	1.11539	21.3769	1632.48	0	0.00840962	0	3.11059
0	0	0	0	6.6	3830	1.7	7	2.04839	148155	25.9899	16.9487	25467.9	1.41026	10.8694	1610.83	0	0.0215875	0.887271	3.11227
0	0	0	0	0	0	0	0	2	109338	20	20.9461	23845	1.10294	9.75046	1879.2	0	0.120441	0.3637	3.11294
0	0	0	0	0	0	0	0	2	51773.7	20.1212	19.4783	5912.28	1.43478	19.2189	1601.99	0	0.0153326	0	3.11494
0	0	0	0	4.75	936.38	1.5	5.5	14.8687	509048	19.8485	22.3128	34932.8	1.64197	24.489	1714.41	0	0.0107072	0.806736	3.11594
0	0	0	0	0	0	0	0	10.2105	420301	20	13.3333	1674.99	1	17.3141	2283.75	0	0.0198954	0	3.11594
0	0	0	0	0	0	0	0	2	43707.9	20	20.125	4529.16	1.15	27.0565	1264.91	0.000187	0.0111598	0.406762	3.11893
0	0	0	0	0	0	0	0	2	79887.4	20	21.3892	27491.4	1.2463	18.8137	2068.94	0	0.00840818	0.0900776	3.12418
0	0	0	0	0	0	0	0	1.99464	117773	20.6515	11.4706	22185.3	1.07843	15.9739	1940.08	0.166456	0.0258142	0.38824	3.1245
0	0	0	0	0	0	0	0	2	66440.2	20	11.2742	12312.7	1.14516	26.7377	1280.63	0	0.00446366	0.231429	3.12581
0	0	0	0	0	0	0	0	2	77947.5	20	17.7742	14322.5	1.25806	22.2804	1437.89	0	0.00864749	0.0147023	3.12872
0	0	0	0	0	0	0	0	1.99694	81384.1	19.9633	10.7459	38576.1	1.09836	15.7719	1673.33	0.006226	0.0268138	0.607141	3.13065
0	0	0	0	0	0	0	0	2	96621.6	20	20.3529	10171	1.22059	15.2859	1883.45	0.007965	0.119513	0.775235	3.13322
0	0	0	0	0	0	0	0	2	114087	20	21.0273	59024.5	1.18459	11.6904	2241.72	0	0.115442	0.432869	3.1383
0	0	0	0	6	3260	2	29.5	11.6736	647729	20.6897	21.3297	51765	1.82967	15.9868	1447.5	0	0.0386332	0.712374	3.13956
0	0	0	0	0	0	0	0	2.0022	154785	25.304	14.7593	35125.1	1.55556	16.9724	1972.5	0.0246	0.0128842	0.249406	3.13988
0	0	0	0	3.9	1279.76	1.125	15.75	8.87469	396084	20	11.7832	26666.8	1.23451	14.5535	1861.05	0.006649	0.0336197	0.351337	3.14019
0	0	0	0	0	0	0	0	2	36005	20	11.24	4964.12	1.2	20.9242	1163.13	0	0.0143056	0	3.14019
0	0	0	0	0	0	0	0	2	67006.6	20	12	12851.7	1.2439	24.418	1072.95	0	0.026905	0.0113703	3.14333
0	0	0	0	0	0	0	0	2.03006	148031	23.992	18.5714	28728.8	1.59524	14.6988	1835.15	0	0.0169859	0.0829737	3.14364
0	0	0	0	0	0	0	0	2	109958	20	19.4515	51913.9	1.10075	18.6729	2287.92	0	0.0171189	0.0209127	3.14426
0	0	0	0	5.15625	3011.92	1.5	7	2	80226	20.2699	14.8429	15239.3	1.27143	14.8184	2000.02	0.105059	0.0203686	1.7792	3.14582
0	0	0	0	0	0	0	0	15	633053	20	13.1111	3671.53	1.55556	19.7711	1926.97	0	0.0240105	0.00312717	3.14706
0	0	0	0	0	0	0	0	2.10606	80499.6	23.1758	11.1277	22575.7	1.31915	16.5214	1866.55	0.088291	0.0700074	0.906223	3.14829
0	0	0	0	0	0	0	0	2.02926	68386.2	13.0984	11.5952	5991.05	1.28571	17.6843	708.617	0	0.0577262	0.715423	3.14953
0	0	0	0	0	0	0	0	2	86884.6	20	14.0557	27302.8	1.03833	11.0739	1974.23	0	0.138255	0.526576	3.15076
0	0	0	0	0	0	0	0	1.80133	24512.3	25.8079	9.08333	1667.35	1	23.6732	1817.21	0	0.00829501	0	3.15137
0	0	0	0	0	0	0	0	2	147513	20	22	25356.2	1.17073	8.50547	1788.71	0	0.175013	0.0779289	3.15442
0	0	0	0	0	0	0	0	1.99677	43674.4	19.9613	13	6404	1.36364	24.5754	1684.72	0	0.0223795	0.765308	3.15442
0	0	0	0	0	0	0	0	2	61032.9	20	13.5926	4089.19	1.2963	22.9825	2056.06	0	0.0296034	0.242944	3.15534
0	0	0	0	0	0	0	0	2.24947	166588	24.9595	18.2576	45745.5	1.13636	16.9349	1746.58	0	0.0646655	0.555564	3.15564
0	0	0	0	0	0	0	0	15	546817	20	15.9512	12422.1	2.80488	24.19	1867.16	0	0.0265366	1.14429	3.15655
0	0	0	0	0	0	0	0	1.94131	140206	26.2212	15.6444	18621.5	1.24444	22.7702	1710.98	0	0.00442454	0.00168126	3.15685
0	0	0	0	0	0	0	0	2	92415	20	9.25	3279.64	1.25	21.4539	1640.08	0	0.0142895	0.162988	3.15715
0	0	0	0	0	0	0	0	15	1.11694e+06	20	8.28261	23181.4	2.13043	14.4444	2180.41	0	0.0715614	1.32592	3.15715
0	0	0	0	0	0	0	0	2.01739	143701	19.9304	14.2289	36809.1	1.18072	14.2124	1963.76	0.271445	0.385675	0.704376	3.16197
0	0	0	0	8.8	1480	2.6	18	2.0191	176393	27.8038	15.6579	16589.4	1.26316	15.309	1805.82	0	0.0148301	0.3308	3.16791
0	0	0	0	0	0	0	0	1.98323	126231	19.6583	11.913	44379.4	1.27174	14.1848	2083.8	0	0.0158098	0.297935	3.16879
0	0	0	0	0	0	0	0	1.86304	70178	28.2043	26.3319	21306.9	1.38589	17.3169	2032.36	0	0	0	3.17085
0	0	0	0	0	0	0	0	2	114309	20.0746	15.2469	38985.3	1.27161	10.3773	2025.05	0.490212	0.53398	0.70902	3.17114
0	0	0	0	0	0	0	0	15	755148	20	14.7857	8170.47	1.78571	18.8551	2263.46	0	0.0374165	0.589914	3.17114
0	0	0	0	0	0	0	0	1.62424	57173	12.4485	9.40385	13650.2	1.13461	21.8262	830.162	0	0.00541179	0.00037604	3.17551
0	0	0	0	0	0	0	0	1.97561	193864	26.6799	16.4483	19982.8	1.65517	17.869	1940.76	0	0.0107596	3.00842e-06	3.17782
0	0	0	0	0	0	0	0	1.45302	42640.2	16.9463	11.2857	10843.4	1.09524	22.9079	1433.24	0.142634	0.00616157	0.34951	3.17898
0	0	0	0	0	0	0	0	2	59813.2	20	6.37662	8233.1	1.09091	24.6237	1183.3	0	0.003662	0.0497218	3.17898
0	0	0	0	0	0	0	0	15	535226	20	27.8267	95980.7	1.90096	27.2764	1873.64	0	0.00338732	0.0462127	3.17955
0	0	0	0	0	0	0	0	2	87627	20	4.83784	17730.3	1.16216	20.455	963.042	0	0.00461784	0.159029	3.17984
0	0	0	0	0	0	0	0	2	37829.8	20	9.08163	8239.15	1.14286	18.1947	2055.59	0	0.00772925	0.149322	3.18013
0	0	0	0	0	0	0	0	1.6967	80211.6	30.7934	26.7094	28165.9	1.3547	21.0781	2097.68	0	0.0232388	0.649476	3.18184
0	0	0	0	0	0	0	0	2	102216	20	25.7074	22361.7	1.15284	16.571	1940.07	0.001096	0.0483728	0.0846337	3.18977
0	0	0	0	0	0	0	0	2	55265.8	20	9.86486	7570.71	1.16216	19.6582	1715.28	0	0.0158923	2.59007e-06	3.19061
0	0	0	0	0	0	0	0	11.3689	582345	20.7633	23.6049	28202.3	1.47317	17.1865	1590.25	0	0.0238788	0.658358	3.1934
0	0	0	0	0	0	0	0	1.41647	73487.3	28.6901	27.1044	48183.2	1.24515	23.5867	1834.85	0.026035	0.00843734	0.00199826	3.19396
0	0	0	0	0	0	0	0	2	90747.9	20	16.7037	19494.8	1.22222	19.4067	1949.09	0	0.00929506	0.501782	3.19396
0	0	0	0	0	0	0	0	2	45376.8	20	8.10345	2651.56	1.17241	19.3063	2005.66	0	0.00753201	0.422813	3.1959
0	0	0	0	0	0	0	0	2	107221	20	18.0494	32891.6	1.48148	20.1081	1580.63	0	0.0499188	0.474628	3.20385
0	0	0	0	0	0	0	0	2	82663.6	20	12.5059	40996.8	1.27059	15.5465	1922.13	0	0.0218023	0.429216	3.20952
0	0	0	0	0	0	0	0	1.98345	112303	23.409	12.1111	38795.6	1.51852	19.5486	1731.98	0.153926	0.0185614	0.451355	3.21032
0	0	0	0	0	0	0	0	2	100250	20	28.8523	14056.7	1.23864	15.2871	1647.88	0	0.0137657	0.235823	3.21139
0	0	0	0	0	0	0	0	2.06935	100952	25.9754	16.2069	10248.1	1.10345	18.723	1899.09	0.009358	0.0136539	0.0774757	3.21511
0	0	0	0	4.9	108.1	1	27	11.5668	429312	21.4207	26.8068	36783.2	1.50379	22.811	1538.97	0	0.0154685	0.239861	3.21617
0	0	0	0	0	0	0	0	1.99573	106502	19.9573	12.5789	12046.2	1.35088	20.9981	1915.84	0.007733	0.0326219	0.365202	3.21669
0	0	0	0	0	0	0	0	2	87651.4	20	6.19355	7884.4	1.3871	20.5156	1471.89	0	0.00888741	0.160388	3.21722
0	0	0	0	0	0	0	0	2	86841	20	9.61224	21146	1.09184	23.1009	1632.89	0	0.0283443	0.0993624	3.21854
0	0	0	0	0	0	0	0	10.07	486461	20	18.0581	18614.3	1.97674	19.2509	1925.67	0	0.03509	1.17968	3.21906
2.25	1528.2	6.925	21	5.6822	154634	1.50848	13.0424	2.06667	147917	23.9833	19.1881	38870.1	1.35644	11.7704	1617.95	1.30342	0.343872	0.709137	3.21985
0	0	0	0	0	0	0	0	15	861620	20	13.9231	6163.86	2.61538	18.7099	1993.53	0	0.0170004	0.00100483	3.21985
0	0	0	0	0	0	0	0	2.0032	125330	19.9359	24.554	16020.1	1.08451	12.3187	2020.05	0	0.00857358	0.00049728	3.22115
0	0	0	0	0	0	0	0	2	106929	20.1206	21.4419	56540.1	1.67742	15.0242	1870.41	0	0.435891	1.29946	3.22167
0	0	0	0	0	0	0	0	2	72844.1	20	6.7013	14844.2	1.22078	21.8394	625.298	0	0.018792	0.230807	3.22272
0	0	0	0	0	0	0	0	2	96461.3	19.9038	8.63014	18024.8	1.17808	19.8451	1727.78	0	0.0108591	0.396931	3.22505
0	0	0	0	0	0	0	0	15	788568	20	14.5714	7153.84	2	21.1299	1795.14	0	0.0148766	0.368119	3.22531
0	0	0	0	0	0	0	0	2	111849	20	15.1949	126089	1.16613	19.2062	1792.55	0	0.0657895	0.222384	3.22737
0	0	0	0	0	0	0	0	2	78246.3	20	10.7632	8642.77	1.21053	21.966	1421.69	0	0.00617903	0.0057479	3.22943
0	0	0	0	0	0	0	0	1.89196	62997.9	17.4648	12.25	8734.3	1.26471	18.9308	1582.68	0	0.00948127	0.134737	3.22994
0	0	0	0	0	0	0	0	8.7298	395944	20	18.75	9851.45	2.70833	15.4537	1955.82	0.000693	0	0.000362423	3.23096
0	0	0	0	0	0	0	0	2.00248	168176	19.9851	17.4265	37377.8	1.12322	9.20221	1922.16	0	0.0622819	0	3.23172
0	0	0	0	0	0	0	0	2	37020	20	12.3448	3418.25	1.24138	17.8177	2005.69	0	0.0109966	0	3.23223
0	0	0	0	0	0	0	0	2	146485	20	21.5516	62799.4	1.06278	12.7657	2069.66	0	0.0264372	8.22458e-05	3.23274
0	0	0	0	0	0	0	0	0	0	0	8	28.2893	1	25.047	1906.99	0	0	0	3.23376
0	0	0	0	0	0	0	0	2	131584	20	18.5391	18425.5	1.15652	17.6905	1688.61	0	0.0185878	0.158941	3.23401
0	0	0	0	0	0	0	0	2	99780.2	20	8.475	17454	1.0875	22.3192	1490.65	0	0.00893977	0	3.23528
0	0	0	0	0	0	0	0	2	82497	20	15.5455	6411.39	1.68182	25.2748	1497.26	0	0.03125	0.0444309	3.23729
0	0	0	0	0	0	0	0	15	1.40015e+06	20	14.7727	69110.4	5.16667	13.662	2139.57	0	0.0212343	0.526992	3.2408
0	0	0	0	0	0	0	0	2.03202	117166	18.5542	12.1743	24946.8	1.14679	14.9653	2138.73	0	0.00432303	3.32433e-07	3.2413
0	0	0	0	0	0	0	0	2	36892.8	20	12.4737	4422.63	1.10526	23.6462	1776.38	0	0.017722	0.27033	3.2418
0	0	0	0	0	0	0	0	8.90265	444244	20	12.1613	8962.66	1.51613	17.1797	2179.35	0	0.0140775	1.80917e-05	3.24378
0	0	0	0	0	0	0	0	2	53778.2	20	7.53191	7046.46	1.38298	25.392	1392.55	0	0.00588458	0.370193	3.24452
0	0	0	0	0	0	0	0	2	99170.5	19.9669	3.29091	25480.1	1.09091	21.1069	1223.68	0	0.00692568	0.00172779	3.24797
0	0	0	0	0	0	0	0	15	623242	20	12.9286	9397.85	2	21.1305	2011.44	0	0.0384046	0.42488	3.24969
0	0	0	0	0	0	0	0	2	77028.2	20	14.3548	9381.25	1.58065	23.3109	2099.4	0	0.0240444	0.135436	3.25091
0	0	0	0	0	0	0	0	1.99763	69693.2	20.0118	15.7069	9526.61	1.27586	21.2732	1441.47	0	0.00437061	0.235116	3.25455
0	0	0	0	0	0	0	0	2	109128	20	14.9899	16377.2	1.32323	2.30577	1758.41	3.60708	1.78761	3.61704	3.256
0	0	0	0	4	200	1	29	2.00218	111086	19.9738	16.25	20599.9	1.27083	19.9452	1609.8	0.006034	0.0607561	0.476819	3.25888
0	0	0	0	8.64667	1213.18	2	17.3333	15	683382	20	17.1059	13003.8	1.78824	15.814	2086.35	0	0.0103177	0.536222	3.26269
0	0	0	0	0	0	0	0	1.89376	88541.3	18.1062	10.44	4160.58	1.04	17.5567	1575.33	0.001684	0.0135133	0.134698	3.2634
0	0	0	0	0	0	0	0	2	106686	20	17.5	2311.03	1.07143	22.2093	1558.04	0	0.0193515	0.261285	3.26928
0	0	0	0	0	0	0	0	2	119809	20	14.5968	20492.9	1.27419	22.1845	1617.86	0	0.0150944	0.336203	3.26951
0	0	0	0	3.66667	184	1	24	2.00352	165174	19.9895	14.6378	122921	1.4898	13.8808	1479.35	0.113638	1.01543	0.932432	3.27715
0	0	0	0	0	0	0	0	9.48395	495851	20	21.065	53672	2.245	18.4436	1934.39	0	0.0155425	0	3.2824
0	0	0	0	5	4185	1.44444	17	2.16901	200014	21.9765	13.2927	22316.6	1.32927	17.9	1769.05	0.022752	0.0140195	0.927633	3.28375
0	0	0	0	0	0	0	0	2.00363	87669.5	19.9274	11.3922	7916.48	1.23529	22.3096	1725.79	0	0.00841071	0.0523299	3.28443
0	0	0	0	0	0	0	0	15	592203	20	15.4474	10143.4	1.57895	24.3589	1583.89	0	0.0303161	0.301754	3.28601
0	0	0	0	0	0	0	0	2	131248	20	15.25	548.818	1	22.9054	1821.53	0	0.0124535	4.74599e-05	3.2869
0	0	0	0	0	0	0	0	2.24119	202711	22.4694	17.1923	40555	1.23077	8.50021	1588.71	0.545708	0.339482	1.01765	3.28713
0	0	0	0	0	0	0	0	2.44992	220736	14.6009	13.1048	31850.7	1.4	18.4399	1420.7	0	0.0106698	0.33306	3.28847
0	0	0	0	0	0	0	0	2	154118	20	21.4823	98836.7	1.15018	13.4804	2093.7	0.077074	0.0530252	0.245637	3.29004
0	0	0	0	0	0	0	0	2	109734	20	16.0345	10720.5	1.10345	20.4078	1851.74	0	0.0100508	0.916613	3.29093
6.83333	19854.8	22.76	17.8333	9.21538	3603.19	2.84615	22.6923	1.87903	144408	28.8935	25.9307	37158.3	1.4703	18.897	1963.14	0.01411	0.337196	1.02413	3.29336
0	0	0	0	0	0	0	0	1.82804	85926.7	26.6486	26.319	27078	1.37423	23.8543	1869.74	0	0.00922305	0.00209519	3.29447
0	0	0	0	0	0	0	0	14.8304	1.11572e+06	20.0683	15.373	48795.8	3.30159	15.9811	2171.67	0	0.0278135	0.0501964	3.29579
0	0	0	0	0	0	0	0	2	217958	20	11.3488	23530.1	1.10465	22.2716	837.921	0	0.0719898	0.563342	3.29579
0	0	0	0	0	0	0	0	2	68576.3	19.9519	7.22857	7825.24	1.14286	24.433	1820.71	0.012973	0.0110455	0	3.29601
0	0	0	0	5.25	70	1.5	2	2	136345	20	18.4622	54204.5	1.37815	10.9867	1875.52	1.46827	0.913197	2.08034	3.29623
0	0	0	0	9	2980	2.5	19.75	1.92176	80457.9	22.6626	11.2041	19884.4	1.21429	21.2357	1450.66	0.468334	0.0167076	0.0325681	3.30449
0	0	0	0	0	0	0	0	2	203152	20	19.8932	34724.4	1.27184	9.73764	1991.35	0.186436	0.905479	0.807474	3.30642
0	0	0	0	0	0	0	0	15	845145	20	15.2941	10666.5	4	21.1275	1685.29	0	0.0179392	0.952037	3.30642
0	0	0	0	0	0	0	0	2	76319.5	20	12.6	10331.5	1.6	24.1319	1983.15	0	0.0149279	0.0617126	3.30771
0	0	0	0	0	0	0	0	9.46918	493773	20	17.0139	78937.5	1.80556	13.0742	1757.76	1.09654	0.0335049	0.222313	3.30878
0	0	0	0	0	0	0	0	14.9745	1.36631e+06	19.9635	14.7333	22983.6	2.23333	17.5877	2111.9	0	0.0440606	0.315863	3.30942
0	0	0	0	0	0	0	0	1.50902	68859.9	23.3527	26.6566	17569.6	1.39394	21.8545	2027.8	0	0.0130603	0.0695896	3.31048
0	0	0	0	0	0	0	0	2	129694	20	10.0847	14050.3	1.0678	21.5091	1912.56	0	0	0.353465	3.31112
0	0	0	0	0	0	0	0	2	96030.5	20	14.0449	18499.5	1.14607	17.1267	1836.91	0	0.0214019	0.182865	3.31154
0	0	0	0	0	0	0	0	2	121114	20	22.0363	56786	1.18715	17.8527	1839.2	0	0.0109863	0.715327	3.31323
0	0	0	0	5.66667	15308	1.73333	18.9333	2	143874	20	19.6575	41094.5	1.04724	10.2454	1939.83	0.004897	0.163969	0.285047	3.31471
0	0	0	0	0	0	0	0	2	60246.5	20	12.5769	3761.84	1.38461	22.6502	1599.54	0	0.00628741	0.141372	3.32015
0	0	0	0	0	0	0	0	2.00633	85635.3	19.9747	10.325	9574.8	1.275	23.5445	1669.26	0	0.0175047	0.0010013	3.32325
0	0	0	0	7.35741	26322.2	2.11111	18.4815	2	86897.3	20	15.5733	17762.3	1.53333	20.6377	1460.48	0.008724	0.0578072	0.465688	3.3249
0	0	0	0	0	0	0	0	1.99834	190740	20.0728	21.443	41555.6	1.05702	18.3284	1906.17	0	0.0477763	0	3.32511
0	0	0	0	0	0	0	0	2	45577.3	20	13.4483	3910.98	1.2069	22.3668	2063.21	0	0	0.187016	3.32674
0	0	0	0	0	0	0	0	2	100380	20	22.6571	32496.6	1.13714	15.9563	2013.07	0	0.00746249	0.50155	3.32899
0	0	0	0	12.3333	3680.46	3.66667	8	9.47569	463616	20	17.0301	48349.5	2.27068	18.7365	1746.81	0.12545	0.201586	1.30337	3.33786
0	0	0	0	0	0	0	0	14.7262	894705	19.8554	14.5488	107512	2.06707	9.79139	1234.25	0.559028	1.33001	0.519756	3.33965
0	0	0	0	0	0	0	0	1.85885	89966.9	17.9404	11.1739	3481.04	1.08696	22.635	1082	0	0	0.140243	3.34025
0	0	0	0	6.85556	2250.52	1.55556	6.55556	15	574070	20	11.6471	14275.1	1.4	16.7066	2135.04	0	0.0251936	0.426945	3.34044
0	0	0	0	0	0	0	0	1.8705	117932	35.9482	26.7849	32844.5	1.37359	22	2178.87	0	0.0186673	0.075291	3.34124
0	0	0	0	5	500	2	15	2	81535.1	20	15.5476	7500.93	1.26191	23.9387	1460.28	0	0.00908088	0.246782	3.34301
0	0	0	0	5	1000	1	10	1.9985	176963	20.0722	15.9533	38903.8	1.2243	13.0063	2027.89	0.228264	0.615246	0.411159	3.34341
0	0	0	0	0	0	0	0	14.8776	1.09119e+06	20.1763	20.4068	36144.6	2.91525	19.6059	1791.27	0	0.0169164	0.0412394	3.34733
0	0	0	0	0	0	0	0	2	88901	20	16.0435	10222.1	1.52174	23.2122	2154.68	0	0.00852891	5.88834e-06	3.35102
0	0	0	0	9.5	690.5	3	28	11.8738	781467	21.9465	27.5222	101602	1.49529	20.2346	1971.03	0	0.0140757	1.38144	3.3516
0	0	0	0	0	0	0	0	14.9768	723286	20	14.8065	15821	2.96774	17.5169	1410.07	0	0.0145112	0.181392	3.35218
0	0	0	0	0	0	0	0	1.90236	98171.4	32.0315	26.8918	36431.8	1.37229	20.209	1991.39	0.009848	0.0166134	0	3.35276
0	0	0	0	0	0	0	0	2	37310.3	20	10.6	12051.8	1.3	23.9571	2038.79	0	0.0265104	0.101159	3.35315
0	0	0	0	0	0	0	0	15	922961	20	18.8043	47874.4	1.27329	18.0047	2083.93	0	0	0	3.35372
0	0	0	0	7.19231	5015	1.84615	0	2	171450	20	17.083	51971.8	1.11419	13.2724	1923.32	0.156392	0.0719654	0.368206	3.3543
0	0	0	0	0	0	0	0	2	40652.4	20	30.9231	12417.1	1.94872	24.267	1614.57	0	0.0212724	0.827051	3.35851
0	0	0	0	7.4	2469.1	2.4	11.6	2	133953	20	20.833	49732.4	1.11563	12.4226	1856.4	0.190641	0.255756	0.491817	3.35965
0	0	0	0	0	0	0	0	15	704520	20	14.8475	23518	3.01695	21.6651	1617.01	0	0.117917	0	3.36059
0	0	0	0	0	0	0	0	2.022	149126	19.9662	14.5714	12745.7	1.12245	17.1095	2035.62	0.091259	0.0410063	0.232952	3.36154
0	0	0	0	0	0	0	0	2	81094.5	20	10.8732	20886.4	1.8169	17.4486	1979.43	0	0.675311	0.279983	3.36286
0	0	0	0	0	0	0	0	2	68015.6	20	11.2308	5467.9	1.30769	23.1246	1116.12	0	0.00510212	0	3.36286
0	0	0	0	0	0	0	0	2	76147.2	20	19.8333	6709.91	1.30556	21.2448	2223.15	0	0.0155784	0.0571273	3.36324
0	0	0	0	0	0	0	0	2	86838.8	20	13.1333	13996.2	1.22222	20.4288	1970.83	0	0.000338008	0.217859	3.3653
0	0	0	0	0	0	0	0	9.51601	527153	20	17.9143	8760.84	1.97143	20.0637	1834.23	0	0.0302505	0.478014	3.36586
0	0	0	0	0	0	0	0	2	151387	20	21.0146	45115.8	1.20175	13.131	2147.99	0.010661	0.0379958	0.62629	3.36717
0	0	0	0	0	0	0	0	2	14528.1	20	14.9841	4236.4	1.12698	12.4081	1929.37	0.264864	0	0.851994	3.36866
0	0	0	0	0	0	0	0	2.15948	108317	13.0788	13.0421	38005.7	1.08421	14.5211	1664.4	0.19679	0.0558254	0.659469	3.37291
0	0	0	0	0	0	0	0	2	203443	20	23.2914	55852	1.10864	11.7177	2239.34	0	0.0342474	0.327833	3.37585
0	0	0	0	0	0	0	0	14.9186	1.26507e+06	19.9657	25.318	73789.2	2.02022	18.724	1646.83	0.033977	0.0293948	0.484176	3.37694
0	0	0	0	0	0	0	0	15	1.29415e+06	20	17.4167	63846.2	2.575	20.147	1651.52	0	0.0260203	0.331992	3.37967
0	0	0	0	0	0	0	0	2	67966.6	20	13.125	3364.63	1.20833	24.629	2113.93	0	0.0125919	0	3.37985
0	0	0	0	11.25	29272.8	3.625	6.25	1.99845	76381.7	19.9689	12.7	3195.86	1.25	26.1938	1520.72	0	0.0383109	0.0849449	3.38039
0	0	0	0	6.16429	4777.52	1.57143	7.78571	2.47526	127434	11.8004	12.0571	15676.6	1.24286	19.3912	737.743	0.331006	0.0552442	0.668791	3.38093
0	0	0	0	11.4929	27827.1	2.85714	6	2.0017	200763	19.966	19.0395	158855	1.02914	11.1144	1918.31	0.277774	0.0333029	0.511282	3.38166
0	0	0	0	8	400	2	22	2.34173	254338	23.7119	15.2787	26412.6	1.21311	15.1783	1635.09	0.125127	0.0780125	0.483982	3.38489
0	0	0	0	10	468.2	3	21	11.8577	909646	21.3705	27.3213	125126	2.25169	16.2672	1480.99	0.02178	0.412223	0.680803	3.38507
0	0	0	0	0	0	0	0	15	1.30354e+06	20	17.0811	16603.9	2.89189	20.7527	1686.11	0	0.011589	0.863127	3.38543
0	0	0	0	0	0	0	0	2	96859.5	20	19.8137	18619.8	1.1118	9.96137	1848.31	0.045046	0.0610883	0.855534	3.38686
0	0	0	0	0	0	0	0	1.9985	147090	19.9699	22.0678	49946.4	1.13771	16.3404	1928.55	0	0.0280912	0.082502	3.3881
0	0	0	0	5.5	510	1.5	33	2	70817.9	20	21.4167	8144.06	1.61111	17.3449	1895.31	0	0.00281814	0.0273039	3.38881
0	0	0	0	0	0	0	0	1.99677	152132	20.0565	19.3	13238	1.15	12.9361	2159.74	0	0.0267885	0.00140575	3.39005
0	0	0	0	6.25	980	1.75	17.25	2	50840.4	20	8	3155.03	1.19355	24.0834	1540.36	0	0.00490023	0.00169931	3.39023
0	0	0	0	0	0	0	0	14.9532	814001	19.9279	22.14	8028.8	1.38	18.1104	1940.99	0.017681	0.0124009	0.715892	3.39129
0	0	0	0	0	0	0	0	1.67734	49470.3	17.9286	15.5	1378.57	1.08333	25.0706	1935.66	0	0.00363122	0.0666384	3.39217
0	0	0	0	4.5	100	1	2	2	140561	20.2199	12.0343	101181	1.16571	11.8004	1904.48	0.506127	0.824065	1.50159	3.3962
0	0	0	0	8	2480	2	15.6667	2	163115	20	25.1183	43114.7	1.28244	9.62338	1880.44	0.245504	1.218	0.93344	3.40175
0	0	0	0	0	0	0	0	1.59259	49408.9	22.7265	10.7419	6812.88	1.32258	23.7527	2081.17	0	0.0206527	0.187414	3.40175
0	0	0	0	0	0	0	0	9.42324	707600	20	11.9767	20901.8	1.09302	10.9814	1707.48	0.656378	0.133795	0.349888	3.4026
0	0	0	0	0	0	0	0	2	206075	20	21.8743	79867.3	1.0754	19.5985	2070.41	0	0.0119038	0.107976	3.40671
0	0	0	0	0	0	0	0	15	1.15751e+06	20	18.564	60346.5	2.20349	19.9343	1708.49	0	0.0208051	0.0462905	3.40739
0	0	0	0	12	4180	4	21	2.19554	312098	22.506	15.963	31698.8	1.51852	9.65938	1583.83	4.26018	2.79129	2.15848	3.40807
0	0	0	0	0	0	0	0	14.9802	947984	20	17.4	10740.1	2.8	17.3393	1257.22	0	0.10815	0.643987	3.41212
0	0	0	0	0	0	0	0	1.99885	207321	20.3498	14.3632	85204.2	1.14428	10.1545	2032.53	0.724688	1.19196	0.513145	3.4138
0	0	0	0	0	0	0	0	9.10906	771297	20	16.0273	39767.4	1.51818	12.1882	1905.11	0.01117	0.0813892	0.639668	3.41847
0	0	0	0	7	580	2	18	2	195891	20	19.6531	19516.5	1.19048	11.0602	1832.04	0.00338	0.392288	0.767395	3.41979
0	0	0	0	0	0	0	0	2	133204	20	13.1111	10514.3	1.25	21.6476	1569.65	0	0.0106584	0.0895882	3.42029
0	0	0	0	10	1200	3	22	1.99867	219031	19.992	21.5618	135166	1.24528	15.8721	2134.3	0.114779	0.302303	0.713535	3.4257
0	0	0	0	8.37	999.35	2	12.25	1.62613	93128.9	28.176	23.7826	47248.6	1.26756	26.2807	1906.61	0.054147	0.00513318	0.15433	3.42959
0	0	0	0	0	0	0	0	2	148846	20	23.0375	17039.2	1.1375	15.4	1550.26	0	0.0943736	0.173035	3.43024
0	0	0	0	0	0	0	0	1.90728	121445	24.856	11.8167	12044.1	1.45	17.0164	1762.58	0	0.00560525	0.060469	3.43201
0	0	0	0	3	200	1	1	1.83019	143875	26.6918	26.5667	44853.7	1.40281	18.5716	2047.16	0.00149	0.0167798	0.288318	3.43233
0	0	0	0	0	0	0	0	2	179463	20	21.1875	36306	1.07143	9.76588	1835.4	0.058094	0.069265	0.637834	3.43648
0	0	0	0	9.66667	1600	2.66667	23.6667	2	192368	20	22.8544	41590.8	1.13793	6.87372	1808.14	0.235681	0.858602	0.381789	3.44028
0	0	0	0	0	0	0	0	9.48758	593797	19.9907	12.0159	158461	1.54762	12.7244	1761.21	0.443002	0.122981	1.02604	3.44623
0	0	0	0	0	0	0	0	15	1.08378e+06	20	20.3714	17972.9	1.77143	11.979	1255.58	0	0.136957	0.753436	3.45255
0	0	0	0	0	0	0	0	2	94454.8	20	14.3947	6974.05	1.39474	20.8128	1114.3	0	0.0351396	1.44539	3.45271
0	0	0	0	6	2508.34	1.25	4	1.99828	265141	19.9605	11.6101	537633	1.39832	13.9638	1979.01	0.735272	0.633654	1.1402	3.45316
0	0	0	0	0	0	0	0	2	156815	20	24.1101	34192.4	1.1055	8.30153	1922.8	0	0.312427	0.116395	3.45393
0	0	0	0	5.2	340.59	1.5	14	8.87707	664111	20	14.1034	13141.4	1.18965	14.1859	1809.95	0.363253	0.0691181	0.15776	3.45515
0	0	0	0	0	0	0	0	1.76645	154934	9.38323	9.29412	31108.1	1.15686	19.079	727.837	0	0.0948141	0.201618	3.45652
0	0	0	0	0	0	0	0	2	203371	20	24.3716	30012.8	1.10473	17.6005	1951.88	0	0.0956628	0.237122	3.4609
0	0	0	0	0	0	0	0	15	1.02793e+06	20	17.3019	14956.4	2.32076	21.092	1549.3	0	0.0154778	1.40545	3.46449
0	0	0	0	0	0	0	0	2	129873	20.2859	18.4959	27973.5	1.27273	21.0199	1506.84	0	0.00392596	0.0338198	3.47144
0	0	0	0	0	0	0	0	2	87358.9	20	13.6	6624.68	1.08571	18.4175	1928.85	0.000206	0.00828507	0.402314	3.47625
0	0	0	0	7.2	3473	2	30	2.02208	52312.3	23.4858	11.35	5288.12	1.15	23.5421	2213.5	0	0.0560879	0.437613	3.4764
0	0	0	0	0	0	0	0	1.99667	205278	19.9944	15.4111	98150.6	1.1238	11.4035	2085.87	0	0.0218292	3.65931e-06	3.48273
0	0	0	0	3	86.5	1	4	2	248717	20	17.5505	86566.4	1.12544	8.93343	1723.6	1.85217	0.398035	1.02814	3.48459
0	0	0	0	0	0	0	0	2	89683.7	20	4.2	7240.15	1.53333	22.9531	1907.33	0	0.0220866	0	3.48714
0	0	0	0	0	0	0	0	14.9827	1.11103e+06	20	14.84	20928.2	1.86	21.6759	1474.83	0.023739	0.275827	0.312269	3.48982
0	0	0	0	0	0	0	0	1.73666	182809	29.0418	26.5413	60869.8	1.37921	19.0867	1970.66	0.059123	0.0365233	0.289434	3.48982
0	0	0	0	0	0	0	0	1.78867	143063	31.7952	25.5498	36447.4	1.31328	16.9641	2298.26	0	0.00569835	0.624935	3.49108
0	0	0	0	3	332.1	1	7	2	178215	20	24.5415	43383.2	1.13658	8.57903	1853.74	0.137244	0.335768	0.433743	3.49164
0	0	0	0	0	0	0	0	2	138968	20	15.6792	9956.15	1.12264	21.4116	1558.84	0.077633	0.0371102	0.217528	3.49248
0	0	0	0	0	0	0	0	15	1.69304e+06	20	22.9348	27837.3	1.95652	18.9017	2009.99	0.004508	0.0113783	0.0183487	3.49318
0	0	0	0	0	0	0	0	14.2527	1.69975e+06	20	19.4805	53276.3	4.20779	17.0281	1918.63	0	0.051315	0.224859	3.49499
0	0	0	0	0	0	0	0	1.89358	79001	16.8055	11.8036	8516.94	1.19643	25.4167	1087.03	0.095417	0.0353694	0.220434	3.49568
0	0	0	0	0	0	0	0	14.9853	1.55366e+06	20	23.3138	120107	1.68168	22.0596	1863.8	0.022206	0.00913207	0.30148	3.49582
0	0	0	0	0	0	0	0	2.00082	246984	20.0123	25.7658	116293	1.34021	6.61281	1761.29	0.765881	2.99584	1.55729	3.4961
0	0	0	0	7.536	63583.6	1.76	7.32	14.9736	1.96519e+06	20	17.5202	568563	1.82895	19.0183	1886.02	0.49561	0.35839	0.837393	3.49831
0	0	0	0	0	0	0	0	2	161873	20	20.8147	54238.2	1.12715	9.30463	1810.43	0.031668	0.381912	0.568042	3.49831
0	0	0	0	0	0	0	0	2	134655	20	9.72222	12680.7	1.16667	22.8606	2107.59	0.002886	0.0204182	0.00213044	3.49927
0	0	0	0	0	0	0	0	15	856592	20	16.3636	5409.7	1.68182	18.2356	1386.16	0	0.0596767	0.0395764	3.50161
0	0	0	0	0	0	0	0	2	79960.3	20	10.2308	4168.63	1.61539	24.6299	2199.16	0	0.00483788	0	3.50366
0	0	0	0	7.425	1974.12	2.25	10.75	14.9871	1.92719e+06	20	21.4723	153641	3.74539	16.1146	1889.14	0.028065	0.0503476	0.587313	3.50718
0	0	0	0	0	0	0	0	2	251965	20	19.1686	142048	1.33721	1.33473	1644.52	5.16785	3.55678	0.57486	3.50759
0	0	0	0	0	0	0	0	2	89933.8	20	12.2075	8496.42	1.13207	18.3505	1726.34	0	0.0159086	0.790799	3.50786
0	0	0	0	11.2133	24911.5	3.46667	11.8	2	268129	20	17.6467	43562.9	1.19565	1.56997	1670.55	2.98445	3.43563	2.81704	3.50799
0	0	0	0	0	0	0	0	2	219424	20	14.0813	53672.3	1.10625	15.8598	1756.56	0	0.00939241	0.355403	3.50826
0	0	0	0	5.5	3235	2	7	2	93329.2	20	8.32	2872.72	1.08	23.0051	1826.6	0	0	0.0459566	3.51121
0	0	0	0	6.6445	67894.6	1.375	6.45	2	200179	20	20.1705	43835.1	1.30114	15.4474	1974.03	0.745014	0.139137	1.06038	3.51521
0	0	0	0	7.31	950.94	1	3	2	242420	20	19.4762	31747.6	1.17989	15.3053	1938.57	0.66023	0.183073	1.51512	3.51983
0	0	0	0	0	0	0	0	2	270383	20	19.5291	80690	1.15698	1.28692	1662.48	2.58336	5.39291	2.31783	3.52009
0	0	0	0	8.62941	372643	1.82353	12.9412	14.9896	2.15163e+06	20	20.2446	154605	1.78895	18.388	1769.58	0.156691	0.0837923	1.07019	3.52492
0	0	0	0	6.25	540	2	4.5	2	25916.8	20	17.7115	18757.8	1.46154	20.4892	2081.09	0.048001	0.0575454	0.659028	3.52569
0	0	0	0	0	0	0	0	2	104750	20.0653	11.5366	7474.19	1.34146	20.6712	1567.86	0	0.0122447	0.754566	3.5266
0	0	0	0	0	0	0	0	2	160286	20.0066	23.5368	27966.4	1.22632	20.0975	1817.5	0.078763	0.0285767	0.702421	3.52711
0	0	0	0	0	0	0	0	2	145735	20	11.8409	10233.6	1.31818	16.9024	1774.09	0	0.0763489	0.226393	3.52853
0	0	0	0	0	0	0	0	1.58806	107483	10.6099	7.98113	9067.62	1.15094	23.629	1773.74	0	0.0212775	0.087495	3.5339
0	0	0	0	6.2	600.5	2	11	2	218606	20	17.8341	46240.9	1.15144	16.2937	1813.46	0.166122	0.0270041	0.268293	3.53883
0	0	0	0	6.45455	39394	1.72727	17.75	2	321601	20	19.9691	388161	1.35764	13.8904	1949.92	1.29144	0.197649	0.640992	3.54008
0	0	0	0	0	0	0	0	2	199047	20	23.5186	39708.2	1.26862	15.9677	1996.41	0	0.0236359	0.282374	3.54283
0	0	0	0	9.71148	208315	1.85246	5.95082	2	254862	20	21.0982	124941	1.20466	7.32883	1822.53	0.461051	0.520406	0.719978	3.54642
0	0	0	0	0	0	0	0	2	83478.7	20	10.4146	5012.68	1.09756	18.1434	2095.85	0	0.00838976	0.00120642	3.54937
0	0	0	0	8.34828	24863.5	2.55172	11.6897	2	173102	20	14.9806	22466.5	1.20388	20.1565	1672.86	0.009786	0.0851961	0.339283	3.55096
0	0	0	0	0	0	0	0	2	257608	20	25.5573	31098	1.17188	8.64489	1835.23	0.000196	0.235479	0.00297482	3.55133
0	0	0	0	0	0	0	0	2	225476	20.1086	15.2609	78412.3	1.20497	12.4729	1985.36	0.08664	0.186952	0.0106605	3.56194
0	0	0	0	0	0	0	0	2.00073	202098	20.0036	21.0176	51696.7	1.1011	10.4472	1857.4	0	0.20596	0.388232	3.56419
0	0	0	0	0	0	0	0	2	115020	20	7.31818	6041.66	1.27273	24.2598	1832.29	0	0	0.58644	3.57287
0	0	0	0	7.05	7626.11	2.3	27.4	14.9668	1.19058e+06	20	15.0833	15850.4	2.10417	9.15948	1215.75	0.151507	7.19815	1.96206	3.57898
0	0	0	0	0	0	0	0	2	185799	20	0	0	0	14.1539	2001.47	0.434969	3.49509	0.609946	3.58035
0	0	0	0	5.98261	147600	1.28985	13.6377	2	269384	20	13.8253	384443	1.14472	12.1626	1764.19	0.662926	0.397654	1.7198	3.58184
0	0	0	0	0	0	0	0	2	147495	20	11.7465	12802.5	1.43662	20.5159	1649.46	0	0.0104008	0.395647	3.58195
0	0	0	0	11.08	526664	3.4125	7.1625	2.00585	278895	19.9649	18.1522	29138.3	1.25	14.3888	1850.36	3.95483	0.90379	0.243707	3.58388
0	0	0	0	11.5591	73729.4	3.18182	4.63636	2	386779	20	14.8462	78592.8	1.21154	1.19558	1651.62	5.09291	4.17427	2.63208	3.58939
0	0	0	0	7.5	1002	2.5	7.5	2.00214	156889	19.9358	10.9643	9544.99	1.125	23.0233	1841.26	0	0.00282216	0	3.59051
0	0	0	0	0	0	0	0	1.99594	273754	20.0285	19.8651	82391.4	1.13486	6.49357	1848.94	0.176384	1.02257	0.0647953	3.59062
0	0	0	0	9.66667	1600	2.66667	23.6667	2	243644	20	23.2874	33231.4	1.2931	1.16088	1726.88	1.53518	2.86566	2.33069	3.59351
0	0	0	0	0	0	0	0	2.00486	325142	20.0526	16.931	145258	1.18809	13.0271	1987.3	0.155451	0.459268	0.626104	3.59572
0	0	0	0	0	0	0	0	2	116233	20	9.40476	6257.76	1.30952	20.3834	1572.75	0	0.031447	0.314876	3.59988
0	0	0	0	9	2680	2.75	9.5	2	248845	20	17.0427	57148.4	1.36967	9.75385	1929	1.05246	2.17242	2.39303	3.6026
0	0	0	0	0	0	0	0	2	322100	20	24.654	104465	1.32353	14.9221	1960.31	0.116662	1.75313	0.541461	3.60347
0	0	0	0	0	0	0	0	2	273633	20	26.7745	35110.7	1.25464	8.15238	1785.77	0.561406	0.413092	0.790438	3.60412
0	0	0	0	0	0	0	0	2	259338	20.0389	20.8171	74135	1.32	12.8022	1990.13	0.034951	0.743887	0.49486	3.60498
0	0	0	0	0	0	0	0	14.8988	2.94829e+06	20.0902	18.4986	162530	1.92412	17.2607	1947.77	0	0.0625782	0.851914	3.60595
0	0	0	0	0	0	0	0	1.50065	106360	14.1769	9.92958	13850	1.12676	23.938	1705.09	0	0.0111995	0.0931021	3.6114
0	0	0	0	0	0	0	0	2	248961	20	0	0	0	13.7673	2127.8	0.218337	0.0598419	0.506439	3.6131
0	0	0	0	6.91538	5440.13	1.92308	20.8462	2.00064	308247	20.0032	24.8804	50212.6	1.29665	1.21055	1731.22	1.17043	5.44596	0.811838	3.62232
0	0	0	0	0	0	0	0	14.9871	1.63571e+06	19.9889	15.8684	19224.6	2.10526	16.0854	1289.58	0	0.0214989	0.798672	3.62283
0	0	0	0	7.72222	42125	1.77778	5.11111	2	230605	20.0421	17.5918	28634.5	1.38776	1.0159	1797.52	0.783793	1.5204	0.116066	3.62685
0	0	0	0	7.66667	840	2	14.6667	2	417534	20.1087	16.7682	89401.4	1.18868	1.14744	1797.27	2.42191	4.98237	1.85657	3.62961
0	0	0	0	0	0	0	0	14.9078	2.64876e+06	19.8876	16.6015	85848.8	1.74908	18.0245	1924.59	0.005881	0.029271	0.406364	3.63306
0	0	0	0	19.8333	37446.4	4.16667	2.5	2.04033	419223	19.758	13.8371	72940.7	1.22624	15.4495	1902.93	3.39169	0.92249	0.308517	3.63538
0	0	0	0	5.5	4350	1.5	16.5	2	317449	20	14.7284	37886.8	1.4321	1.01235	1797.46	3.02774	10.8507	0.928149	3.63558
0	0	0	0	11.3	9410.3	3.7	13.2	2	332572	20	19.4046	105236	1.57566	1.32544	1631.78	13.2738	4.68696	3.95389	3.63669
0	0	0	0	10.45	6690.6	3.16667	6	2	310387	20	19.7836	146219	1.31463	17.5663	1823.71	0.353845	0.154713	0.276811	3.63759
0	0	0	0	0	0	0	0	2	432380	20.1045	19.0895	92577	1.42105	11.3321	2008.11	0.028356	0.505162	0.470226	3.64008
0	0	0	0	0	0	0	0	9.6785	1.00478e+06	20.0234	15.5	9165.41	1.60714	19.2511	2020.48	0.010147	0.0167486	0.620508	3.64325
0	0	0	0	8.375	2666.37	1.5	2	2	111212	20	24.3244	47404.2	1.1555	17.1343	1918.21	0.184775	0.104164	1.19461	3.64365
0	0	0	0	0	0	0	0	2	322046	20	26.9019	60992.2	1.2134	10.2452	1836.99	0.038704	0.172046	0.731773	3.64483
0	0	0	0	5.85	265200	1.51351	12.027	2	344442	20	16.4315	90617	1.05168	10.0318	1699.63	1.3788	0.382507	0.687359	3.65302
0	0	0	0	7.46667	2816.08	2.16667	16	2	258775	20.15	18.9459	16056	1.2973	1.086	1797.12	0.941647	1.17499	1.12366	3.656
0	0	0	0	0	0	0	0	2	378336	20	18.4041	96176.5	1.37824	8.14619	1778.31	3.516	3.18726	0.618358	3.66011
0	0	0	0	0	0	0	0	2	376565	20	23.8931	91057.3	1.17105	12.0365	1940.1	0.095315	0.164618	0.454658	3.66408
0	0	0	0	7.66667	7027.5	2.16667	10.6667	2	327890	20.0406	18.733	103043	1.11839	10.8132	1808	1.34654	0.276174	0.725666	3.6653
0	0	0	0	0	0	0	0	2	221054	19.9948	22.8587	101726	1.22933	17.5235	1911.44	0.023047	0.539933	0.981695	3.66801
0	0	0	0	5.6875	1620	1.25	2	2.00662	326345	20.5504	17.2833	101415	1.23645	6.96283	1894.25	0.281997	2.24219	0.343547	3.67099
0	0	0	0	7.76923	94545.9	1.92308	8.38462	2	327209	20	22.3993	66181.6	1.09722	11.8829	1835.76	1.94137	0.29347	0.889087	3.67541
0	0	0	0	3.9	80	1	2	2.00538	247565	20.3262	16.7376	115240	1.21281	4.01535	1853.37	2.05809	2.40676	0.432641	3.67761
0	0	0	0	11.9	1013.46	3	19	15	1.68867e+06	20	28.5621	51746.7	1.5098	11.1057	1236.86	0.008466	0.192071	0.155937	3.67988
0	0	0	0	3.75	11443.5	1	10.6667	14.9558	2.19993e+06	20	18.7897	363861	1.77985	14.7288	1673.78	0.218359	0.167494	0.636334	3.68006
1	20	4	5	5.33333	3550	1.66667	5	2	403635	20	15.5247	158321	1.16368	12.2763	1976.8	0.066042	0.526391	0.687897	3.68305
0	0	0	0	7.83333	4524.97	2.33333	14	1.99448	370657	20.0087	17.6476	74842	1.43809	1.05923	1800.24	2.05831	3.62627	2.14399	3.6886
9.87805	206748	29.839	9.82927	7.27931	89041.7	2.14942	18.4483	2	287033	20	22.007	100229	1.28571	10.5113	1874.52	2.96742	0.862352	2.32462	3.68966
0	0	0	0	0	0	0	0	2	368126	20	20.5499	196191	1.18644	11.5642	1685.22	3.09676	1.27555	1.55386	3.68984
0	0	0	0	9.75	2700	2.75	14	2	205112	20	17	9517.44	1.15385	19.5833	1682.78	0	0.0145673	0.262743	3.69126
0	0	0	0	10.95	2808	3	8	1.99851	348983	20.1852	18	76385.8	1.26429	13.0195	2054.98	0.089781	0.304055	0.140274	3.69276
0	0	0	0	0	0	0	0	14.9304	2.90387e+06	19.9778	20.8109	600996	3.13401	17.5915	1893.97	0.02793	0.300546	0.383652	3.69583
0	0	0	0	0	0	0	0	1.89667	267036	23.5081	13.3648	94969.8	1.10912	16.4791	1963.23	0	0.0220043	0.163458	3.70018
0	0	0	0	2	30	1	17	2	443370	20.0126	25.1817	190731	1.09422	18.8522	2075.9	0	0.0236636	1.38886e-05	3.70157
0	0	0	0	9	750	2.5	13	2.00173	342914	19.9931	19.4503	60085.2	1.30795	4.08759	1756.15	0.157456	3.94747	0.666325	3.70893
0	0	0	0	4	559.1	1	12	2	472243	20.0166	16.859	205843	1.1086	18.5256	2021.29	0.261322	0.234349	0.804425	3.70969
0	0	0	0	7.88636	15710.8	2.04546	20.5455	2	302260	20	21.3972	350476	1.27945	9.81509	1875.66	0.57205	0.397432	2.16301	3.72008
0	0	0	0	0	0	0	0	1.99522	407288	20.1761	15.0763	133559	1.22137	8.50354	1907.75	0.054254	0.64736	0.738428	3.72156
0	0	0	0	6.33542	95230.5	1.79167	18.6458	2	477629	20	16.6799	186938	1.18224	5.68972	1674.33	4.2248	3.02575	2.45217	3.72444
0	0	0	0	6	2472	2	20.3333	2	428804	20.0543	15.2514	157816	1.15607	12.2139	2050.62	0.363297	0.275238	0.0691093	3.77188
0	0	0	0	5.80365	218338	1.54015	20.1314	2.00059	516403	20.0148	18.4791	138503	1.17122	7.70907	1700.84	5.89572	0.935293	1.4756	3.78533
0	0	0	0	11.5917	66158.4	4.41667	7.08333	2.00286	480609	19.9886	14.3646	68519.1	1.24862	1.56887	1642.84	8.39308	7.24493	0.958183	3.78561
0	0	0	0	5	95	1	2	2.00259	367418	20.0123	19.6224	126085	1.18367	10.835	1931.42	0.928108	1.27557	1.34427	3.80113
0	0	0	0	9.48421	97571.4	2.05263	7.63158	2	533137	20	18.081	187759	1.25698	13.4374	1828.29	1.44536	0.947457	2.8152	3.80168
0	0	0	0	5.2	61598.8	1.55	7.8	2	515162	20	16.7887	99173	1.11607	12.0496	1754.56	1.37751	0.543815	1.27583	3.80503
0	0	0	0	5.34074	199767	1.47407	20.4519	2	471056	20	22.9287	140737	1.12285	13.6727	1910.03	4.06928	0.53961	2.24601	3.80604
0	0	0	0	5.44444	1700	1.11111	2	2	505311	20.3309	19.2709	255852	1.17975	6.55131	1896.94	1.15617	4.16901	0.794165	3.80774
0	0	0	0	7.775	24365.8	2.45	10	2	321640	20	20.2941	24243.9	1.15686	1.67634	1728.07	0.966801	4.66018	2.13722	3.8109
0	0	0	0	6.44058	92261.1	2.11594	12.0725	2	395811	20	16.9016	346529	1.36555	4.75084	1655.48	7.52873	2.89123	0.952715	3.81987
0	0	0	0	6.88333	11813.7	2.13333	24.0667	2	453672	20	17.8297	47425.5	1.22707	11.687	1945.95	0.699685	0.418097	1.75488	3.82419
0	0	0	0	6.51531	374761	1.55502	9.09569	1.99684	532637	20.06	15.6495	168150	1.14019	6.97366	1702.91	5.89104	1.52993	1.48022	3.83429
0	0	0	0	0	0	0	0	2	496895	20	0	0	0	12.7723	1970.17	0.922331	0.270213	0.7726	3.86076
0	0	0	0	12.1429	7002.6	3.57143	6.71429	1.99951	620528	19.9902	16.1913	120410	1.25683	18.0246	1887.55	1.13041	0.830738	0.985118	3.86652
0	0	0	0	6.59714	50650.5	1.6	18.0286	2.00044	682241	19.9974	13.5697	132294	1.12019	7.58016	1720.58	2.05092	2.27103	0.517933	3.88604
0	0	0	0	0	0	0	0	2	439571	20	0	0	0	13.0619	1996.65	0.350898	0.826054	1.10295	3.89321
0	0	0	0	0	0	0	0	2.00054	455428	20.2526	20.5664	150190	1.29371	11.8577	1910.96	0.556707	0.69748	1.23832	3.90811
0	0	0	0	5.82979	22569.6	1.74468	15.5106	2	343503	20	17.3214	35651.9	1.53571	1.39997	1727.85	5.83292	0.895112	4.41133	3.95785
0	0	0	0	0	0	0	0	2.01569	723420	20.0902	15.6909	279686	1.67636	6.69903	1854.68	2.03219	13.7375	1.9564	4.09531

## Sheet: SHAP explanation data for rural
NFRRB	FARRB	ARRB	ARNRB	FARNRB	NFRNRB	slop	elevation	light intensity	POI density	road density	Y
1.73333	12024.4	27.7778	16.6286	9618.02	1.31429	21.5905	2013.04	0	0.0418161	0	2.65992
1.95798	30469.4	29.6723	16.3333	12906.9	1.6	22.2792	1652.6	0	0.0153069	0	2.40654
1.9913	29171.4	19.8261	13.7083	4488.72	1.08333	23.9984	991.093	0	0.00285068	0	2.69723
1.86735	64423.8	30.0051	12.3077	5441.29	1.46154	18.9706	2011.79	0	0.0311182	4.43122e-06	2.75205
10.3778	156327	20	14.5238	9080.54	1.07143	15.116	2223.09	0	0.0686193	0.253072	2.7574
2.02752	74884	29.6743	22.5556	7999.08	1.2963	13.6255	1885.61	0	0	0	2.77085
2	32574.7	20	8.53488	8319.5	1.06977	20.6969	1524.17	0.030129	0.00761536	0.502744	2.84011
9.51111	195532	20	22.2025	54520.1	2	17.944	2271.97	0	0.0551423	0.558667	2.86392
2.11654	74481	25.8045	16	8048.93	1.15385	18.4422	1742.89	0	0.0716979	0.280813	2.86982
2	24218.5	20	11.0909	5936.27	1.09091	23.579	1454.6	0	0.00442337	0	2.90472
2	7058.71	20	13.7692	4103.87	1.07692	16.7642	1815.33	1.22312	0.00529459	0.0192897	2.9154
2.00769	121377	17.2346	14.3913	37326.5	1.26087	15.7268	2061.15	0	0.0163678	0	2.92737
15	384610	20	27.0259	21393	1.33141	20.3263	1976.67	0	0.0093027	0.0301327	2.9489
2.08414	105501	25.3657	20.0417	10019.4	1.29167	13.7264	1666.87	0.783103	0.0698918	0.457181	2.97174
9.18894	209061	20	7.18919	5306.28	1.21622	16.3431	2003.98	0	0.0173837	0.364187	2.98
2	35826.1	20	12.4375	4666.64	1.28125	24.5624	1443.15	0	0.00684114	0.01635	2.98453
2	55255.1	20	23.4257	18015.1	1.17327	20.0839	2275.89	0.019017	0	0.640027	3.00518
2	29531.2	20	14.4	959.85	1.4	22.7117	1554.42	0	0.00916345	0	3.00561
2.13932	139956	22.1146	18.6136	27903.2	1.18182	15.9295	1828.87	0	0.00806824	0	3.02243
2	73116.5	20	17.1438	85310.6	1.03938	9.93491	1859.01	1.50087	0.545627	2.66449	3.03583
1.99704	71918.4	20.3698	18.0426	9353.9	1.17021	19.1389	2004.06	0	0.015021	0	3.03743
9.08647	301995	20	16.9677	9865.6	2.06452	17.3421	2122.96	0	0.034989	0	3.06333
8.86723	347170	20	14	1135.24	3	16.3291	1861.8	0.280676	0	0.125362	3.06744
2	64868.5	20	15.7917	7599.73	1.41667	21.1482	1590.81	0	0.0320527	0	3.08027
2.15051	136313	26.2021	16.2778	19431.9	1.2963	19.5817	1744.81	0	0.0384663	0.152402	3.08207
2	34307.8	20	9.95238	2983.91	1.23809	24.8417	1313.01	0	0	0	3.08207
2	38523.5	20	26.3571	1008.67	1.28571	26.9363	1747.69	0	0	0.00229262	3.09307
2	97371.5	20	17.7055	73956.6	1.13356	11.3451	2027.55	0.214613	0.180962	1.43045	3.09342
2.00643	94247.9	29.8071	17.3333	27047.7	1.35417	18.7335	1654.31	0.031675	0.0181929	0.242189	3.10687
2	51773.7	20.1212	19.4783	5912.28	1.43478	19.2189	1601.99	0	0.0153326	0	3.11494
10.2105	420301	20	13.3333	1674.99	1	17.3141	2283.75	0	0.0198954	0	3.11594
2	79887.4	20	21.3892	27491.4	1.2463	18.8137	2068.94	0	0.00840818	0.0900776	3.12418
2	114087	20	21.0273	59024.5	1.18459	11.6904	2241.72	0	0.115442	0.432869	3.1383
2.0022	154785	25.304	14.7593	35125.1	1.55556	16.9724	1972.5	0.0246	0.0128842	0.249406	3.13988
8.87469	396084	20	11.7832	26666.8	1.23451	14.5535	1861.05	0.006649	0.0336197	0.351337	3.14019
2.10606	80499.6	23.1758	11.1277	22575.7	1.31915	16.5214	1866.55	0.088291	0.0700074	0.906223	3.14829
2.24947	166588	24.9595	18.2576	45745.5	1.13636	16.9349	1746.58	0	0.0646655	0.555564	3.15564
2.06935	100952	25.9754	16.2069	10248.1	1.10345	18.723	1899.09	0.009358	0.0136539	0.0774757	3.21511
10.07	486461	20	18.0581	18614.3	1.97674	19.2509	1925.67	0	0.03509	1.17968	3.21906
2	142489	20	19.2617	72867.7	1.45794	15.0997	2163.74	0.55587	0.295559	1.54318	3.21985
2	72844.1	20	6.7013	14844.2	1.22078	21.8394	625.298	0	0.018792	0.230807	3.22272
8.7298	395944	20	18.75	9851.45	2.70833	15.4537	1955.82	0.000693	0	0.000362423	3.23096
8.90265	444244	20	12.1613	8962.66	1.51613	17.1797	2179.35	0	0.0140775	1.80917e-05	3.24378
2	109128	20	14.9899	16377.2	1.32323	2.30577	1758.41	3.60708	1.78761	3.61704	3.256
9.48395	495851	20	21.065	53672	2.245	18.4436	1934.39	0	0.0155425	0	3.2824
2.16901	200014	21.9765	13.2927	22316.6	1.32927	17.9	1769.05	0.022752	0.0140195	0.927633	3.28375
2.24119	202711	22.4694	17.1923	40555	1.23077	8.50021	1588.71	0.545708	0.339482	1.01765	3.28713
9.46918	493773	20	17.0139	78937.5	1.80556	13.0742	1757.76	1.09654	0.0335049	0.222313	3.30878
9.47569	463616	20	17.0301	48349.5	2.27068	18.7365	1746.81	0.12545	0.201586	1.30337	3.33786
15	922961	20	18.8043	47874.4	1.27329	18.0047	2083.93	0	0	0	3.35372
9.51601	527153	20	17.9143	8760.84	1.97143	20.0637	1834.23	0	0.0302505	0.478014	3.36586
2	14528.1	20	14.9841	4236.4	1.12698	12.4081	1929.37	0.264864	0	0.851994	3.36866
2.15948	108317	13.0788	13.0421	38005.7	1.08421	14.5211	1664.4	0.19679	0.0558254	0.659469	3.37291
2	203443	20	23.2914	55852	1.10864	11.7177	2239.34	0	0.0342474	0.327833	3.37585
2.0017	200763	19.966	19.0395	158855	1.02914	11.1144	1918.31	0.277774	0.0333029	0.511282	3.38166
2.34173	254338	23.7119	15.2787	26412.6	1.21311	15.1783	1635.09	0.125127	0.0780125	0.483982	3.38489
1.9985	147090	19.9699	22.0678	49946.4	1.13771	16.3404	1928.55	0	0.0280912	0.082502	3.3881
9.42324	707600	20	11.9767	20901.8	1.09302	10.9814	1707.48	0.656378	0.133795	0.349888	3.4026
2.19554	312098	22.506	15.963	31698.8	1.51852	9.65938	1583.83	4.26018	2.79129	2.15848	3.40807
9.10906	771297	20	16.0273	39767.4	1.51818	12.1882	1905.11	0.01117	0.0813892	0.639668	3.41847
9.48758	593797	19.9907	12.0159	158461	1.54762	12.7244	1761.21	0.443002	0.122981	1.02604	3.44623
8.87707	664111	20	14.1034	13141.4	1.18965	14.1859	1809.95	0.363253	0.0691181	0.15776	3.45515
2	129873	20.2859	18.4959	27973.5	1.27273	21.0199	1506.84	0	0.00392596	0.0338198	3.47144
2	248717	20	17.5505	86566.4	1.12544	8.93343	1723.6	1.85217	0.398035	1.02814	3.48459
14.9853	1.55366e+06	20	23.3138	120107	1.68168	22.0596	1863.8	0.022206	0.00913207	0.30148	3.49582
14.9736	1.96519e+06	20	17.5202	568563	1.82895	19.0183	1886.02	0.49561	0.35839	0.837393	3.49831
2	251965	20	19.1686	142048	1.33721	1.33473	1644.52	5.16785	3.55678	0.57486	3.50759
2	268129	20	17.6467	43562.9	1.19565	1.56997	1670.55	2.98445	3.43563	2.81704	3.50799
2	242420	20	19.4762	31747.6	1.17989	15.3053	1938.57	0.66023	0.183073	1.51512	3.51983
2	270383	20	19.5291	80690	1.15698	1.28692	1662.48	2.58336	5.39291	2.31783	3.52009
14.9896	2.15163e+06	20	20.2446	154605	1.78895	18.388	1769.58	0.156691	0.0837923	1.07019	3.52492
2	25916.8	20	17.7115	18757.8	1.46154	20.4892	2081.09	0.048001	0.0575454	0.659028	3.52569
2	218606	20	17.8341	46240.9	1.15144	16.2937	1813.46	0.166122	0.0270041	0.268293	3.53883
2	225476	20.1086	15.2609	78412.3	1.20497	12.4729	1985.36	0.08664	0.186952	0.0106605	3.56194
2	269384	20	13.8253	384443	1.14472	12.1626	1764.19	0.662926	0.397654	1.7198	3.58184
2.00585	278895	19.9649	18.1522	29138.3	1.25	14.3888	1850.36	3.95483	0.90379	0.243707	3.58388
2	386779	20	14.8462	78592.8	1.21154	1.19558	1651.62	5.09291	4.17427	2.63208	3.58939
14.8988	2.94829e+06	20.0902	18.4986	162530	1.92412	17.2607	1947.77	0	0.0625782	0.851914	3.60595
14.9078	2.64876e+06	19.8876	16.6015	85848.8	1.74908	18.0245	1924.59	0.005881	0.029271	0.406364	3.63306
2.04033	419223	19.758	13.8371	72940.7	1.22624	15.4495	1902.93	3.39169	0.92249	0.308517	3.63538
2	317449	20	14.7284	37886.8	1.4321	1.01235	1797.46	3.02774	10.8507	0.928149	3.63558
2	332572	20	19.4046	105236	1.57566	1.32544	1631.78	13.2738	4.68696	3.95389	3.63669
2	310387	20	19.7836	146219	1.31463	17.5663	1823.71	0.353845	0.154713	0.276811	3.63759
9.6785	1.00478e+06	20.0234	15.5	9165.41	1.60714	19.2511	2020.48	0.010147	0.0167486	0.620508	3.64325
2	111212	20	24.3244	47404.2	1.1555	17.1343	1918.21	0.184775	0.104164	1.19461	3.64365
2	344442	20	16.4315	90617	1.05168	10.0318	1699.63	1.3788	0.382507	0.687359	3.65302
2	258775	20.15	18.9459	16056	1.2973	1.086	1797.12	0.941647	1.17499	1.12366	3.656
2	378336	20	18.4041	96176.5	1.37824	8.14619	1778.31	3.516	3.18726	0.618358	3.66011
2	327890	20.0406	18.733	103043	1.11839	10.8132	1808	1.34654	0.276174	0.725666	3.6653
2	327209	20	22.3993	66181.6	1.09722	11.8829	1835.76	1.94137	0.29347	0.889087	3.67541
14.9558	2.19993e+06	20	18.7897	363861	1.77985	14.7288	1673.78	0.218359	0.167494	0.636334	3.68006
2	363418	20	17.2989	77061.7	1.12261	10.263	1777.24	3.60057	1.53506	0.43209	3.68305
1.99448	370657	20.0087	17.6476	74842	1.43809	1.05923	1800.24	2.05831	3.62627	2.14399	3.6886
2	368126	20	20.5499	196191	1.18644	11.5642	1685.22	3.09676	1.27555	1.55386	3.68984
1.99851	348983	20.1852	18	76385.8	1.26429	13.0195	2054.98	0.089781	0.304055	0.140274	3.69276
14.9304	2.90387e+06	19.9778	20.8109	600996	3.13401	17.5915	1893.97	0.02793	0.300546	0.383652	3.69583
1.89667	267036	23.5081	13.3648	94969.8	1.10912	16.4791	1963.23	0	0.0220043	0.163458	3.70018
2	443370	20.0126	25.1817	190731	1.09422	18.8522	2075.9	0	0.0236636	1.38886e-05	3.70157
2	472243	20.0166	16.859	205843	1.1086	18.5256	2021.29	0.261322	0.234349	0.804425	3.70969
2	302260	20	21.3972	350476	1.27945	9.81509	1875.66	0.57205	0.397432	2.16301	3.72008
2	477629	20	16.6799	186938	1.18224	5.68972	1674.33	4.2248	3.02575	2.45217	3.72444
2	428804	20.0543	15.2514	157816	1.15607	12.2139	2050.62	0.363297	0.275238	0.0691093	3.77188
2.00059	516403	20.0148	18.4791	138503	1.17122	7.70907	1700.84	5.89572	0.935293	1.4756	3.78533
2.00286	480609	19.9886	14.3646	68519.1	1.24862	1.56887	1642.84	8.39308	7.24493	0.958183	3.78561
2	533137	20	18.081	187759	1.25698	13.4374	1828.29	1.44536	0.947457	2.8152	3.80168
2	515162	20	16.7887	99173	1.11607	12.0496	1754.56	1.37751	0.543815	1.27583	3.80503
2	471056	20	22.9287	140737	1.12285	13.6727	1910.03	4.06928	0.53961	2.24601	3.80604
2	395811	20	16.9016	346529	1.36555	4.75084	1655.48	7.52873	2.89123	0.952715	3.81987
2	453672	20	17.8297	47425.5	1.22707	11.687	1945.95	0.699685	0.418097	1.75488	3.82419
1.99684	532637	20.06	15.6495	168150	1.14019	6.97366	1702.91	5.89104	1.52993	1.48022	3.83429
1.99951	620528	19.9902	16.1913	120410	1.25683	18.0246	1887.55	1.13041	0.830738	0.985118	3.86652
2.00044	682241	19.9974	13.5697	132294	1.12019	7.58016	1720.58	2.05092	2.27103	0.517933	3.88604
2	343503	20	17.3214	35651.9	1.53571	1.39997	1727.85	5.83292	0.895112	4.41133	3.95785
2	36169.2	19.7861	5.63158	6848	1.13158	27.017	1174.18	0	0.0039139	0.0173592	2.87679
2	40341.9	20	6.58228	11807.6	1.08861	24.6593	948.144	0	0.0131529	0.110197	2.91487
2	44228.2	20	8.89655	7066.81	1.27586	22.6775	1395.37	0	0	0	2.93146
2	79823.1	20	9.58974	16147.1	1.11539	21.3769	1632.48	0	0.00840962	0	3.11059
1.99694	81384.1	19.9633	10.7459	38576.1	1.09836	15.7719	1673.33	0.006226	0.0268138	0.607141	3.13065
2	87627	20	4.83784	17730.3	1.16216	20.455	963.042	0	0.00461784	0.159029	3.17984
2	78246.3	20	10.7632	8642.77	1.21053	21.966	1421.69	0	0.00617903	0.0057479	3.22943
2	99780.2	20	8.475	17454	1.0875	22.3192	1490.65	0	0.00893977	0	3.23528
2	99170.5	19.9669	3.29091	25480.1	1.09091	21.1069	1223.68	0	0.00692568	0.00172779	3.24797
2	52878.9	20	19.9526	20510.3	1.13362	17.0294	2221.36	0	0.0387322	0	2.75511
2	72876.3	20	19.9737	66008.2	1.11943	19.0858	2131.96	0	0.0505741	0.50104	2.87448
2	59592.9	20	26.7413	19139.9	1.05814	15.0269	2051.82	0	0.0217713	0.264148	2.98588
2	96621.6	20	20.3529	10171	1.22059	15.2859	1883.45	0.007965	0.119513	0.775235	3.13322
2	147513	20	22	25356.2	1.17073	8.50547	1788.71	0	0.175013	0.0779289	3.15442
2	106929	20.1206	21.4419	56540.1	1.67742	15.0242	1870.41	0	0.435891	1.29946	3.22167
2	146485	20	21.5516	62799.4	1.06278	12.7657	2069.66	0	0.0264372	8.22458e-05	3.23274
2	163115	20	25.1183	43114.7	1.28244	9.62338	1880.44	0.245504	1.218	0.93344	3.40175
2	203371	20	24.3716	30012.8	1.10473	17.6005	1951.88	0	0.0956628	0.237122	3.4609
2	178215	20	24.5415	43383.2	1.13658	8.57903	1853.74	0.137244	0.335768	0.433743	3.49164
2.00082	246984	20.0123	25.7658	116293	1.34021	6.61281	1761.29	0.765881	2.99584	1.55729	3.4961
2.00073	202098	20.0036	21.0176	51696.7	1.1011	10.4472	1857.4	0	0.20596	0.388232	3.56419
2	273633	20	26.7745	35110.7	1.25464	8.15238	1785.77	0.561406	0.413092	0.790438	3.60412
2	322046	20	26.9019	60992.2	1.2134	10.2452	1836.99	0.038704	0.172046	0.731773	3.64483
2	283251	20	20.5691	69183.7	1.17763	6.74248	1795.96	0.17289	0.465123	0.916882	3.68966
2	151387	20	21.0146	45115.8	1.20175	13.131	2147.99	0.010661	0.0379958	0.62629	3.36717
1.99828	265141	19.9605	11.6101	537633	1.39832	13.9638	1979.01	0.735272	0.633654	1.1402	3.45316
2	160286	20.0066	23.5368	27966.4	1.22632	20.0975	1817.5	0.078763	0.0285767	0.702421	3.52711
2	321601	20	19.9691	388161	1.35764	13.8904	1949.92	1.29144	0.197649	0.640992	3.54008
2	37550.4	20	14.6	2768.25	1.26667	16.9121	1870.8	0	0.00628398	0.324416	2.97267
2	72246.4	20	11.2466	19813.7	1.20548	21.6476	1645.95	0	0.010004	5.69566e-08	3.0141
2	58511.5	20	12.1071	6852.78	1.25	23.5467	1435.29	0	0.00326666	0	3.04571
2	64668.4	20	9.77941	15010.4	1.10294	16.3085	1852.78	0	0.00774608	8.65683e-05	3.06446
2	53174.8	20	6.28571	1695.61	1	15.1585	1488.26	0	0.00385048	0.0646907	3.10551
2	82663.6	20	12.5059	40996.8	1.27059	15.5465	1922.13	0	0.0218023	0.429216	3.20952
2	86841	20	9.61224	21146	1.09184	23.1009	1632.89	0	0.0283443	0.0993624	3.21854
2	96461.3	19.9038	8.63014	18024.8	1.17808	19.8451	1727.78	0	0.0108591	0.396931	3.22505
2	96030.5	20	14.0449	18499.5	1.14607	17.1267	1836.91	0	0.0214019	0.182865	3.31154
2	100380	20	22.6571	32496.6	1.13714	15.9563	2013.07	0	0.00746249	0.50155	3.32899
2.1307	81025.3	18.003	12.0323	9113.06	1.22581	18.4651	1701.44	0	0.00837214	0.38844	2.9722
2.13235	124189	21.1838	11.9474	10610.3	1.39474	15.8514	1750.99	0	0.00615321	0.462009	3.01199
2.03202	117166	18.5542	12.1743	24946.8	1.14679	14.9653	2138.73	0	0.00432303	3.32433e-07	3.2413
2	31029.4	20	9.59091	4406.69	1.36364	21.1668	1151.55	0	0	0.406991	2.90687
2	56612.2	20	10.1	3679.15	1.4	24.4715	1588.83	0	0.00531834	0	3.10687
2	43707.9	20	20.125	4529.16	1.15	27.0565	1264.91	0.000187	0.0111598	0.406762	3.11893
2	59813.2	20	6.37662	8233.1	1.09091	24.6237	1183.3	0	0.003662	0.0497218	3.17898
2	53778.2	20	7.53191	7046.46	1.38298	25.392	1392.55	0	0.00588458	0.370193	3.24452
1.99763	69693.2	20.0118	15.7069	9526.61	1.27586	21.2732	1441.47	0	0.00437061	0.235116	3.25455
2	86897.3	20	15.5733	17762.3	1.53333	20.6377	1460.48	0.008724	0.0578072	0.465688	3.3249
2	27423.9	20	16.7143	8931.65	1.11905	13.485	2095.44	0	0.023802	0.677359	2.54033
2	86884.6	20	14.0557	27302.8	1.03833	11.0739	1974.23	0	0.138255	0.526576	3.15076
2	143874	20	19.6575	41094.5	1.04724	10.2454	1939.83	0.004897	0.163969	0.285047	3.31471
2	248845	20	17.0427	57148.4	1.36967	9.75385	1929	1.05246	2.17242	2.39303	3.6026
2	54426.5	20	16.4754	11064.4	1.06557	16.1092	2120.6	0	0.0365108	0.292514	3.0013
2	136345	20	18.4622	54204.5	1.37815	10.9867	1875.52	1.46827	0.913197	2.08034	3.29623
2.022	149126	19.9662	14.5714	12745.7	1.12245	17.1095	2035.62	0.091259	0.0410063	0.232952	3.36154
1.99677	152132	20.0565	19.3	13238	1.15	12.9361	2159.74	0	0.0267885	0.00140575	3.39005
2	140561	20.2199	12.0343	101181	1.16571	11.8004	1904.48	0.506127	0.824065	1.50159	3.3962
2	230605	20.0421	17.5918	28634.5	1.38776	1.0159	1797.52	0.783793	1.5204	0.116066	3.62685
2.00259	367418	20.0123	19.6224	126085	1.18367	10.835	1931.42	0.928108	1.27557	1.34427	3.80113
2.00054	455428	20.2526	20.5664	150190	1.29371	11.8577	1910.96	0.556707	0.69748	1.23832	3.90811
2.01569	723420	20.0902	15.6909	279686	1.67636	6.69903	1854.68	2.03219	13.7375	1.9564	4.09531
2	41441.4	15.7584	12.8182	8606.37	1.63636	21.2415	2060.38	0	0.0152587	0	2.62428
1.93461	65890.3	28.3	16.0714	10600.2	1.64286	16.589	1780.42	0	0.0114149	0.0863557	2.75967
1.95418	76478.8	27.8464	17.4583	14838.5	1.5	22.508	1880.32	0	0.0148299	0.872067	3.01787
1.96659	112970	24.9618	13.9545	37777.4	1.59091	19.2312	1508.95	0	0.0330616	0.145873	3.05308
1.91445	134351	28.9164	14.3243	13552.9	1.2973	21.7049	1771.73	0	0.0187766	0	3.06483
1.98345	112303	23.409	12.1111	38795.6	1.51852	19.5486	1731.98	0.153926	0.0185614	0.451355	3.21032
2	70891.7	20	18.2	3068.85	1.5	22.6328	1477.98	0	0.00431223	0.0828108	2.96426
2	85704.1	20	12.697	15486.1	1.12121	16.257	1583.3	0	0.0022915	0.252101	3.1014
2	77947.5	20	17.7742	14322.5	1.25806	22.2804	1437.89	0	0.00864749	0.0147023	3.12872
2	90747.9	20	16.7037	19494.8	1.22222	19.4067	1949.09	0	0.00929506	0.501782	3.19396
2	106686	20	17.5	2311.03	1.07143	22.2093	1558.04	0	0.0193515	0.261285	3.26928
2	119809	20	14.5968	20492.9	1.27419	22.1845	1617.86	0	0.0150944	0.336203	3.26951
2	131248	20	15.25	548.818	1	22.9054	1821.53	0	0.0124535	4.74599e-05	3.2869
2	109734	20	16.0345	10720.5	1.10345	20.4078	1851.74	0	0.0100508	0.916613	3.29093
2	129694	20	10.0847	14050.3	1.0678	21.5091	1912.56	0	0	0.353465	3.31112
2	133204	20	13.1111	10514.3	1.25	21.6476	1569.65	0	0.0106584	0.0895882	3.42029
2	219424	20	14.0813	53672.3	1.10625	15.8598	1756.56	0	0.00939241	0.355403	3.50826
2	42206.2	20	16.4444	1700.69	1.05556	22.8681	1186.02	0	0.0137992	0	3.09167
1.37742	46105.2	27.3484	27.1013	13679.7	1.50633	21.8761	1665.08	0	0.0435829	0.202937	3.10312
2	68576.3	19.9519	7.22857	7825.24	1.14286	24.433	1820.71	0.012973	0.0110455	0	3.29601
1.50902	68859.9	23.3527	26.6566	17569.6	1.39394	21.8545	2027.8	0	0.0130603	0.0695896	3.31048
1.8705	117932	35.9482	26.7849	32844.5	1.37359	22	2178.87	0	0.0186673	0.075291	3.34124
1.73666	182809	29.0418	26.5413	60869.8	1.37921	19.0867	1970.66	0.059123	0.0365233	0.289434	3.48982
2	104750	20.0653	11.5366	7474.19	1.34146	20.6712	1567.86	0	0.0122447	0.754566	3.5266
2	205112	20	17	9517.44	1.15385	19.5833	1682.78	0	0.0145673	0.262743	3.69126
1.99667	205278	19.9944	15.4111	98150.6	1.1238	11.4035	2085.87	0	0.0218292	3.65931e-06	3.48273
1.99594	273754	20.0285	19.8651	82391.4	1.13486	6.49357	1848.94	0.176384	1.02257	0.0647953	3.59062
2	417534	20.1087	16.7682	89401.4	1.18868	1.14744	1797.27	2.42191	4.98237	1.85657	3.62961
2.00662	326345	20.5504	17.2833	101415	1.23645	6.96283	1894.25	0.281997	2.24219	0.343547	3.67099
2.00538	247565	20.3262	16.7376	115240	1.21281	4.01535	1853.37	2.05809	2.40676	0.432641	3.67761
2	505311	20.3309	19.2709	255852	1.17975	6.55131	1896.94	1.15617	4.16901	0.794165	3.80774
2	26473.2	20	16.7714	5227.9	1.22857	18.9703	2017.1	0	0.031606	0.317978	2.65801
2	54238.4	20	18.5083	12491	1.04167	20.6378	2239.07	0	0.00428331	0.0123108	2.8537
2	133953	20	20.833	49732.4	1.11563	12.4226	1856.4	0.190641	0.255756	0.491817	3.35965
2	179463	20	21.1875	36306	1.07143	9.76588	1835.4	0.058094	0.069265	0.637834	3.43648
2	322100	20	24.654	104465	1.32353	14.9221	1960.31	0.116662	1.75313	0.541461	3.60347
2	376565	20	23.8931	91057.3	1.17105	12.0365	1940.1	0.095315	0.164618	0.454658	3.66408
2	107221	20	18.0494	32891.6	1.48148	20.1081	1580.63	0	0.0499188	0.474628	3.20385
2	171450	20	17.083	51971.8	1.11419	13.2724	1923.32	0.156392	0.0719654	0.368206	3.3543
2	221054	19.9948	22.8587	101726	1.22933	17.5235	1911.44	0.023047	0.539933	0.981695	3.66801
2	42544.7	20	14.2222	1915.94	1.11111	16.0888	2095.06	0	0.00413662	0	2.9987
1.99573	106502	19.9573	12.5789	12046.2	1.35088	20.9981	1915.84	0.007733	0.0326219	0.365202	3.21669
2	82497	20	15.5455	6411.39	1.68182	25.2748	1497.26	0	0.03125	0.0444309	3.23729
2	36892.8	20	12.4737	4422.63	1.10526	23.6462	1776.38	0	0.017722	0.27033	3.2418
2	60246.5	20	12.5769	3761.84	1.38461	22.6502	1599.54	0	0.00628741	0.141372	3.32015
2	40652.4	20	30.9231	12417.1	1.94872	24.267	1614.57	0	0.0212724	0.827051	3.35851
2	70817.9	20	21.4167	8144.06	1.61111	17.3449	1895.31	0	0.00281814	0.0273039	3.38881
2	94454.8	20	14.3947	6974.05	1.39474	20.8128	1114.3	0	0.0351396	1.44539	3.45271
2	87358.9	20	13.6	6624.68	1.08571	18.4175	1928.85	0.000206	0.00828507	0.402314	3.47625
2	55265.8	20	9.86486	7570.71	1.16216	19.6582	1715.28	0	0.0158923	2.59007e-06	3.19061
2	81535.1	20	15.5476	7500.93	1.26191	23.9387	1460.28	0	0.00908088	0.246782	3.34301
2	50840.4	20	8	3155.03	1.19355	24.0834	1540.36	0	0.00490023	0.00169931	3.39023
2	138968	20	15.6792	9956.15	1.12264	21.4116	1558.84	0.077633	0.0371102	0.217528	3.49248
2	93329.2	20	8.32	2872.72	1.08	23.0051	1826.6	0	0	0.0459566	3.51121
2	199047	20	23.5186	39708.2	1.26862	15.9677	1996.41	0	0.0236359	0.282374	3.54283
15	318148	20	9.19231	9792.68	1.88461	22.3224	1894.6	0	0.0295626	0	2.82737
14.9524	634558	19.956	5.77778	6164.47	1.38889	22.4236	1839.7	0	0.0407227	1.4129	3.00945
14.957	497681	20	15.625	7476.37	3.1875	22.4788	1710.3	0	0.0140808	0	3.06446
15	526211	20	25.6136	17898.7	2.65909	23.7534	1503.79	0	0.0238417	0	3.08278
15	1.11694e+06	20	8.28261	23181.4	2.13043	14.4444	2180.41	0	0.0715614	1.32592	3.15715
15	755148	20	14.7857	8170.47	1.78571	18.8551	2263.46	0	0.0374165	0.589914	3.17114
15	861620	20	13.9231	6163.86	2.61538	18.7099	1993.53	0	0.0170004	0.00100483	3.21985
15	788568	20	14.5714	7153.84	2	21.1299	1795.14	0	0.0148766	0.368119	3.22531
15	1.40015e+06	20	14.7727	69110.4	5.16667	13.662	2139.57	0	0.0212343	0.526992	3.2408
14.8304	1.11572e+06	20.0683	15.373	48795.8	3.30159	15.9811	2171.67	0	0.0278135	0.0501964	3.29579
14.9745	1.36631e+06	19.9635	14.7333	22983.6	2.23333	17.5877	2111.9	0	0.0440606	0.315863	3.30942
14.8776	1.09119e+06	20.1763	20.4068	36144.6	2.91525	19.6059	1791.27	0	0.0169164	0.0412394	3.34733
15	1.29415e+06	20	17.4167	63846.2	2.575	20.147	1651.52	0	0.0260203	0.331992	3.37967
15	1.15751e+06	20	18.564	60346.5	2.20349	19.9343	1708.49	0	0.0208051	0.0462905	3.40739
15	1.69304e+06	20	22.9348	27837.3	1.95652	18.9017	2009.99	0.004508	0.0113783	0.0183487	3.49318
14.2527	1.69975e+06	20	19.4805	53276.3	4.20779	17.0281	1918.63	0	0.051315	0.224859	3.49499
14.9871	1.92719e+06	20	21.4723	153641	3.74539	16.1146	1889.14	0.028065	0.0503476	0.587313	3.50718
2	27497.4	20	16.075	7197.9	1.075	25.4154	1220.56	0	0.00913586	0	2.82672
2	51718.7	20	15.8	7520.29	1.175	24.1426	1332.55	0	0.00844933	0	3.01326
2	53412.4	20	11.625	3443.06	1.4375	23.9202	2219.26	0	0.0173968	0.166286	3.08278
2	67006.6	20	12	12851.7	1.2439	24.418	1072.95	0	0.026905	0.0113703	3.14333
2	61032.9	20	13.5926	4089.19	1.2963	22.9825	2056.06	0	0.0296034	0.242944	3.15534
2	77028.2	20	14.3548	9381.25	1.58065	23.3109	2099.4	0	0.0240444	0.135436	3.25091
2	86838.8	20	13.1333	13996.2	1.22222	20.4288	1970.83	0	0.000338008	0.217859	3.3653
1.86413	50434.5	24.6304	11.4444	8417.21	1.22222	21.961	1406.22	0	0.007775	0.028309	2.64444
2.11245	78278.5	23.1687	18.2083	12065.2	1.20833	23.4751	1621.31	0	0.00835269	0	2.92942
2.44992	220736	14.6009	13.1048	31850.7	1.4	18.4399	1420.7	0	0.0106698	0.33306	3.28847
2	81094.5	20	10.8732	20886.4	1.8169	17.4486	1979.43	0	0.675311	0.279983	3.36286
2	68015.6	20	11.2308	5467.9	1.30769	23.1246	1116.12	0	0.00510212	0	3.36286
2	115020	20	7.31818	6041.66	1.27273	24.2598	1832.29	0	0	0.58644	3.57287
2	147495	20	11.7465	12802.5	1.43662	20.5159	1649.46	0	0.0104008	0.395647	3.58195
2	116233	20	9.40476	6257.76	1.30952	20.3834	1572.75	0	0.031447	0.314876	3.59988
1.89167	52783.2	18.2292	8.94444	10745.9	1.44444	21.1614	1534.89	0	0.0084833	0.199448	2.83506
1.92787	73447.2	18.8754	12.6286	21762.1	1.28571	21.5128	1808.92	0	0.0069126	0.0251297	2.92012
1.89836	72213.4	23.6098	11.3333	7948.9	1.14815	16.9799	1689.99	0	0.00606996	0.355098	2.95134
1.83871	50943.8	19.7621	14.7857	3127.27	1.28571	21.317	1518.76	0	0.00672563	0.886048	2.95521
1.83278	70817.4	15.1739	15.2	8747.56	1.2	20.8799	1361.76	0	0.110337	0.537627	3.0026
1.98323	126231	19.6583	11.913	44379.4	1.27174	14.1848	2083.8	0	0.0158098	0.297935	3.16879
2.02926	68386.2	13.0984	11.5952	5991.05	1.28571	17.6843	708.617	0	0.0577262	0.715423	3.14953
1.92176	80457.9	22.6626	11.2041	19884.4	1.21429	21.2357	1450.66	0.468334	0.0167076	0.0325681	3.30449
1.85885	89966.9	17.9404	11.1739	3481.04	1.08696	22.635	1082	0	0	0.140243	3.34025
2.47526	127434	11.8004	12.0571	15676.6	1.24286	19.3912	737.743	0.331006	0.0552442	0.668791	3.38093
1.67734	49470.3	17.9286	15.5	1378.57	1.08333	25.0706	1935.66	0	0.00363122	0.0666384	3.39217
1.59259	49408.9	22.7265	10.7419	6812.88	1.32258	23.7527	2081.17	0	0.0206527	0.187414	3.40175
2.02208	52312.3	23.4858	11.35	5288.12	1.15	23.5421	2213.5	0	0.0560879	0.437613	3.4764
1.89358	79001	16.8055	11.8036	8516.94	1.19643	25.4167	1087.03	0.095417	0.0353694	0.220434	3.49568
1.50769	18917.6	11.5923	6.84211	6565.86	1.15789	20.8159	1088.3	0	0.00165252	0	2.75282
1.69643	23469.6	19.1905	9.68421	2052.89	1	23.0511	1059.64	0	0.0137555	0.0166349	2.8055
1.5414	44356.1	17.7325	9.11429	11232.9	1.07143	21.107	1184.2	0	0.00310684	0	2.95376
1.80133	24512.3	25.8079	9.08333	1667.35	1	23.6732	1817.21	0	0.00829501	0	3.15137
1.62424	57173	12.4485	9.40385	13650.2	1.13461	21.8262	830.162	0	0.00541179	0.00037604	3.17551
0	0	0	8	28.2893	1	25.047	1906.99	0	0	0	3.23376
1.76645	154934	9.38323	9.29412	31108.1	1.15686	19.079	727.837	0	0.0948141	0.201618	3.45652
1.58806	107483	10.6099	7.98113	9067.62	1.15094	23.629	1773.74	0	0.0212775	0.087495	3.5339
1.50065	106360	14.1769	9.92958	13850	1.12676	23.938	1705.09	0	0.0111995	0.0931021	3.6114
2	200179	20	20.1705	43835.1	1.30114	15.4474	1974.03	0.745014	0.139137	1.06038	3.51521
1.88362	61206.2	26.4052	18.65	17284.3	1.4	18.8161	1588.91	0	0.0162187	0.267026	2.75282
1.94545	97697	23.3273	17.3704	10215.2	1.33333	14.5631	1746.44	0	0.016235	0.365316	2.91803
2	31805.6	20	15.5455	3378.48	1.18182	24.6423	1851.79	0	0	0	2.92117
2	34078	20	8.95833	2646.15	1.16667	28.8529	1503.11	0	0.0076715	0.276748	2.97589
1.96581	142092	24.7991	16.7812	13745.2	1.375	15.5387	1819.74	0	0.00926821	0.279892	3.01284
2	32899.5	20	13.52	3421.81	1.2	28.1319	1798.59	0	0	0	3.06633
1.98866	132349	21.2381	17.2162	10358	1.40541	16.2042	1434.08	0	0.0455078	0.580855	3.07409
2	37186.7	20	23.3103	3469.43	1.17241	29.5709	1392.34	0	0.00762519	0	3.10687
2	46692.8	20	15.2	4772.89	1.1	28.3449	1407.72	0	0.00600543	0	3.10823
2	66440.2	20	11.2742	12312.7	1.14516	26.7377	1280.63	0	0.00446366	0.231429	3.12581
1.94131	140206	26.2212	15.6444	18621.5	1.24444	22.7702	1710.98	0	0.00442454	0.00168126	3.15685
2	217958	20	11.3488	23530.1	1.10465	22.2716	837.921	0	0.0719898	0.563342	3.29579
2	76319.5	20	12.6	10331.5	1.6	24.1319	1983.15	0	0.0149279	0.0617126	3.30771
2	88901	20	16.0435	10222.1	1.52174	23.2122	2154.68	0	0.00852891	5.88834e-06	3.35102
2	37310.3	20	10.6	12051.8	1.3	23.9571	2038.79	0	0.0265104	0.101159	3.35315
2	76147.2	20	19.8333	6709.91	1.30556	21.2448	2223.15	0	0.0155784	0.0571273	3.36324
2	67966.6	20	13.125	3364.63	1.20833	24.629	2113.93	0	0.0125919	0	3.37985
2	134655	20	9.72222	12680.7	1.16667	22.8606	2107.59	0.002886	0.0204182	0.00213044	3.49927
2	79960.3	20	10.2308	4168.63	1.61539	24.6299	2199.16	0	0.00483788	0	3.50366
2	47619.6	20	28.8362	19156.7	1.09604	10.358	1948.29	0	0.038805	0.21914	2.75282
2	109338	20	20.9461	23845	1.10294	9.75046	1879.2	0	0.120441	0.3637	3.11294
2	195891	20	19.6531	19516.5	1.19048	11.0602	1832.04	0.00338	0.392288	0.767395	3.41979
2	192368	20	22.8544	41590.8	1.13793	6.87372	1808.14	0.235681	0.858602	0.381789	3.44028
2	254862	20	21.0982	124941	1.20466	7.32883	1822.53	0.461051	0.520406	0.719978	3.54642
2	257608	20	25.5573	31098	1.17188	8.64489	1835.23	0.000196	0.235479	0.00297482	3.55133
2	243644	20	23.2874	33231.4	1.2931	1.16088	1726.88	1.53518	2.86566	2.33069	3.59351
2.00064	308247	20.0032	24.8804	50212.6	1.29665	1.21055	1731.22	1.17043	5.44596	0.811838	3.62232
2.00173	342914	19.9931	19.4503	60085.2	1.30795	4.08759	1756.15	0.157456	3.94747	0.666325	3.70893
2	321640	20	20.2941	24243.9	1.15686	1.67634	1728.07	0.966801	4.66018	2.13722	3.8109
2	6707.68	12.5385	12.4737	3818.02	1.21053	26.5049	1564.4	0.007846	0.00573025	0	2.98632
1.37132	38454.1	16.5331	10.871	14786.8	1.29032	19.931	1092.89	0	0.00195604	0	3.03623
1.83712	50279.6	24.5	11.6579	6450.14	1.07895	19.1483	1443.73	0	0.00344408	0	3.0588
1.94704	64428.6	25.2804	12.5522	14772.1	1.26866	16.5595	1677.7	0	0.0346752	0	3.09377
1.45302	42640.2	16.9463	11.2857	10843.4	1.09524	22.9079	1433.24	0.142634	0.00616157	0.34951	3.17898
1.89196	62997.9	17.4648	12.25	8734.3	1.26471	18.9308	1582.68	0	0.00948127	0.134737	3.22994
1.89376	88541.3	18.1062	10.44	4160.58	1.04	17.5567	1575.33	0.001684	0.0135133	0.134698	3.2634
1.90728	121445	24.856	11.8167	12044.1	1.45	17.0164	1762.58	0	0.00560525	0.060469	3.43201
2	53246.1	20.1951	19.1011	10884.1	1.04494	18.995	1913.55	0	0.0333111	0.00314437	2.74819
2.01739	143701	19.9304	14.2289	36809.1	1.18072	14.2124	1963.76	0.271445	0.385675	0.704376	3.16197
2	114309	20.0746	15.2469	38985.3	1.27161	10.3773	2025.05	0.490212	0.53398	0.70902	3.17114
2	203152	20	19.8932	34724.4	1.27184	9.73764	1991.35	0.186436	0.905479	0.807474	3.30642
1.99834	190740	20.0728	21.443	41555.6	1.05702	18.3284	1906.17	0	0.0477763	0	3.32511
1.9985	176963	20.0722	15.9533	38903.8	1.2243	13.0063	2027.89	0.228264	0.615246	0.411159	3.34341
1.99885	207321	20.3498	14.3632	85204.2	1.14428	10.1545	2032.53	0.724688	1.19196	0.513145	3.4138
2.00486	325142	20.0526	16.931	145258	1.18809	13.0271	1987.3	0.155451	0.459268	0.626104	3.59572
2	259338	20.0389	20.8171	74135	1.32	12.8022	1990.13	0.034951	0.743887	0.49486	3.60498
2	432380	20.1045	19.0895	92577	1.42105	11.3321	2008.11	0.028356	0.505162	0.470226	3.64008
1.99522	407288	20.1761	15.0763	133559	1.22137	8.50354	1907.75	0.054254	0.64736	0.738428	3.72156
2	68707.6	20	20.9197	15845.8	1.0219	10.4981	1905.92	0.100664	0.0367125	0	2.63043
15	266128	20	15.3333	5045.06	3.33333	26.7612	1689.89	0	0.029352	0.480285	2.90741
15	436570	20	18.9118	9812.96	1.07353	17.8749	1813.88	0	0.0183843	0	2.99739
14.9547	482395	20	17.0811	11187.2	2.67568	20.4299	2021.31	0	0.0242826	0.000342462	3.02857
15	633053	20	13.1111	3671.53	1.55556	19.7711	1926.97	0	0.0240105	0.00312717	3.14706
15	592203	20	15.4474	10143.4	1.57895	24.3589	1583.89	0	0.0303161	0.301754	3.28601
14.7262	894705	19.8554	14.5488	107512	2.06707	9.79139	1234.25	0.559028	1.33001	0.519756	3.33965
14.9768	723286	20	14.8065	15821	2.96774	17.5169	1410.07	0	0.0145112	0.181392	3.35218
15	704520	20	14.8475	23518	3.01695	21.6651	1617.01	0	0.117917	0	3.36059
2	96859.5	20	19.8137	18619.8	1.1118	9.96137	1848.31	0.045046	0.0610883	0.855534	3.38686
14.9802	947984	20	17.4	10740.1	2.8	17.3393	1257.22	0	0.10815	0.643987	3.41212
15	1.08378e+06	20	20.3714	17972.9	1.77143	11.979	1255.58	0	0.136957	0.753436	3.45255
2	156815	20	24.1101	34192.4	1.1055	8.30153	1922.8	0	0.312427	0.116395	3.45393
15	1.02793e+06	20	17.3019	14956.4	2.32076	21.092	1549.3	0	0.0154778	1.40545	3.46449
14.9827	1.11103e+06	20	14.84	20928.2	1.86	21.6759	1474.83	0.023739	0.275827	0.312269	3.48982
2	161873	20	20.8147	54238.2	1.12715	9.30463	1810.43	0.031668	0.381912	0.568042	3.49831
15	856592	20	16.3636	5409.7	1.68182	18.2356	1386.16	0	0.0596767	0.0395764	3.50161
14.9668	1.19058e+06	20	15.0833	15850.4	2.10417	9.15948	1215.75	0.151507	7.19815	1.96206	3.57898
14.9871	1.63571e+06	19.9889	15.8684	19224.6	2.10526	16.0854	1289.58	0	0.0214989	0.798672	3.62283
15	1.68867e+06	20	28.5621	51746.7	1.5098	11.1057	1236.86	0.008466	0.192071	0.155937	3.67988
1.99677	43674.4	19.9613	13	6404	1.36364	24.5754	1684.72	0	0.0223795	0.765308	3.15442
2	37829.8	20	9.08163	8239.15	1.14286	18.1947	2055.59	0	0.00772925	0.149322	3.18013
2	37020	20	12.3448	3418.25	1.24138	17.8177	2005.69	0	0.0109966	0	3.23223
2	89933.8	20	12.2075	8496.42	1.13207	18.3505	1726.34	0	0.0159086	0.790799	3.50786
2	83478.7	20	10.4146	5012.68	1.09756	18.1434	2095.85	0	0.00838976	0.00120642	3.54937
2	87651.4	20	6.19355	7884.4	1.3871	20.5156	1471.89	0	0.00888741	0.160388	3.21722
2.00363	87669.5	19.9274	11.3922	7916.48	1.23529	22.3096	1725.79	0	0.00841071	0.0523299	3.28443
1.99845	76381.7	19.9689	12.7	3195.86	1.25	26.1938	1520.72	0	0.0383109	0.0849449	3.38039
2	89683.7	20	4.2	7240.15	1.53333	22.9531	1907.33	0	0.0220866	0	3.48714
2	145735	20	11.8409	10233.6	1.31818	16.9024	1774.09	0	0.0763489	0.226393	3.52853
2	173102	20	14.9806	22466.5	1.20388	20.1565	1672.86	0.009786	0.0851961	0.339283	3.55096
2.00214	156889	19.9358	10.9643	9544.99	1.125	23.0233	1841.26	0	0.00282216	0	3.59051
2.00862	35642.2	19.8276	11.9231	5206.45	1.19231	22.9816	1222.87	0	0.0175519	0	2.91698
1.99541	35537.4	20.0229	5.42857	4257.39	1.19048	27.152	1496.54	0	0.012027	0	2.98046
2	30903.3	20	11.6471	3503.47	1.35294	22.7527	1333.24	0	0.0416873	0	2.99078
2	28052.6	20	11	2515.16	1.22222	22.0768	1134.13	0	0.0075254	0	3.08565
2	38354.5	20	10.2174	6334.05	1.21739	25.2295	1808.67	0	0.00898039	0	3.10483
2	36005	20	11.24	4964.12	1.2	20.9242	1163.13	0	0.0143056	0	3.14019
2	45376.8	20	8.10345	2651.56	1.17241	19.3063	2005.66	0	0.00753201	0.422813	3.1959
2.00633	85635.3	19.9747	10.325	9574.8	1.275	23.5445	1669.26	0	0.0175047	0.0010013	3.32325
2	45577.3	20	13.4483	3910.98	1.2069	22.3668	2063.21	0	0	0.187016	3.32674
15	273863	20	16.5962	15803.2	1.99039	28.5616	1434.14	0	0.0352016	0.878414	2.88536
14.8687	509048	19.8485	22.3128	34932.8	1.64197	24.489	1714.41	0	0.0107072	0.806736	3.11594
15	535226	20	27.8267	95980.7	1.90096	27.2764	1873.64	0	0.00338732	0.0462127	3.17955
1.96618	60540.1	30.2415	16.55	5184.04	1.45	16.5495	1805.39	0	0.0730891	0.0583122	2.68214
1.79327	53777.5	25.2115	17.04	7127.96	1.36	15.7855	1886.24	0	0.0126825	0	2.75282
1.9252	67477.7	30.6299	20.5294	8748.71	1.29412	16.2665	1844.66	0	0.0259403	0.464228	2.8109
2.00327	77196.1	29.0882	17.4231	5392.14	1.5	21.6539	2120.01	0	0.00925526	0	2.92737
2.07493	97705.4	22.072	13.5833	11652.8	1.44444	11.6518	1646.41	0.073117	0.0729912	0.545458	2.9652
1.99602	121805	27.8986	16.2286	19642.6	1.42857	12.5688	1621.42	0	0.0264769	0.751364	3.07809
2.04839	148155	25.9899	16.9487	25467.9	1.41026	10.8694	1610.83	0	0.0215875	0.887271	3.11227
2.03006	148031	23.992	18.5714	28728.8	1.59524	14.6988	1835.15	0	0.0169859	0.0829737	3.14364
2.0191	176393	27.8038	15.6579	16589.4	1.26316	15.309	1805.82	0	0.0148301	0.3308	3.16791
1.97561	193864	26.6799	16.4483	19982.8	1.65517	17.869	1940.76	0	0.0107596	3.00842e-06	3.17782
2	53196.3	20	0	0	0	18.8923	2248.4	0.025065	0.0455961	0.954917	2.94694
2	83498.6	20	0	0	0	17.4621	2441.62	0.054525	0.00242502	0.473581	2.99564
2	81908.1	20	0	0	0	11.6169	2268.53	0.926549	0.0490693	0.191503	3.03423
2	185799	20	0	0	0	14.1539	2001.47	0.434969	3.49509	0.609946	3.58035
2	248961	20	0	0	0	13.7673	2127.8	0.218337	0.0598419	0.506439	3.6131
2	496895	20	0	0	0	12.7723	1970.17	0.922331	0.270213	0.7726	3.86076
2	439571	20	0	0	0	13.0619	1996.65	0.350898	0.826054	1.10295	3.89321
2	37937.9	20.2676	12	6716.93	1.13514	19.8536	1881.82	0	0	2.67822e-07	2.75051
2	59554.7	20	24.9328	11252.5	1.06723	13.0447	2020.03	0.026467	0.069913	0.139331	2.87852
11.993	318017	21.4878	23.5222	14632.1	1.25556	16.3981	1722.58	0	0.0182877	0	2.92531
12.2403	424743	22.0942	25.7558	35011.6	1.53917	16.3667	1649.83	0	0.0386454	0.710546	2.98453
11.613	427937	22.4149	28.125	50296.5	2.01786	20.7144	1731.33	0	0.0166388	0.12735	3.01326
15	509449	20	13.6271	38879.2	4.44068	22.66	1532.6	0	0.02702	1.3022	3.06183
15	400932	20	15.8049	10080.8	2.31707	22.2872	1720.01	0	0.0207409	0.504761	3.086
1.99464	117773	20.6515	11.4706	22185.3	1.07843	15.9739	1940.08	0.166456	0.0258142	0.38824	3.1245
11.6736	647729	20.6897	21.3297	51765	1.82967	15.9868	1447.5	0	0.0386332	0.712374	3.13956
2	109958	20	19.4515	51913.9	1.10075	18.6729	2287.92	0	0.0171189	0.0209127	3.14426
2	80226	20.2699	14.8429	15239.3	1.27143	14.8184	2000.02	0.105059	0.0203686	1.7792	3.14582
15	546817	20	15.9512	12422.1	2.80488	24.19	1867.16	0	0.0265366	1.14429	3.15655
2	92415	20	9.25	3279.64	1.25	21.4539	1640.08	0	0.0142895	0.162988	3.15715
1.86304	70178	28.2043	26.3319	21306.9	1.38589	17.3169	2032.36	0	0	0	3.17085
1.6967	80211.6	30.7934	26.7094	28165.9	1.3547	21.0781	2097.68	0	0.0232388	0.649476	3.18184
2	102216	20	25.7074	22361.7	1.15284	16.571	1940.07	0.001096	0.0483728	0.0846337	3.18977
11.3689	582345	20.7633	23.6049	28202.3	1.47317	17.1865	1590.25	0	0.0238788	0.658358	3.1934
1.41647	73487.3	28.6901	27.1044	48183.2	1.24515	23.5867	1834.85	0.026035	0.00843734	0.00199826	3.19396
2	100250	20	28.8523	14056.7	1.23864	15.2871	1647.88	0	0.0137657	0.235823	3.21139
11.5668	429312	21.4207	26.8068	36783.2	1.50379	22.811	1538.97	0	0.0154685	0.239861	3.21617
2.0032	125330	19.9359	24.554	16020.1	1.08451	12.3187	2020.05	0	0.00857358	0.00049728	3.22115
2	111849	20	15.1949	126089	1.16613	19.2062	1792.55	0	0.0657895	0.222384	3.22737
2.00248	168176	19.9851	17.4265	37377.8	1.12322	9.20221	1922.16	0	0.0622819	0	3.23172
2	131584	20	18.5391	18425.5	1.15652	17.6905	1688.61	0	0.0185878	0.158941	3.23401
15	623242	20	12.9286	9397.85	2	21.1305	2011.44	0	0.0384046	0.42488	3.24969
2.00218	111086	19.9738	16.25	20599.9	1.27083	19.9452	1609.8	0.006034	0.0607561	0.476819	3.25888
15	683382	20	17.1059	13003.8	1.78824	15.814	2086.35	0	0.0103177	0.536222	3.26269
2.00352	165174	19.9895	14.6378	122921	1.4898	13.8808	1479.35	0.113638	1.01543	0.932432	3.27715
2	154118	20	21.4823	98836.7	1.15018	13.4804	2093.7	0.077074	0.0530252	0.245637	3.29004
2	209044	20	21.4393	93062.1	1.17446	17.1052	2043.54	0.08013	0.00794742	0.0561489	3.29336
1.82804	85926.7	26.6486	26.319	27078	1.37423	23.8543	1869.74	0	0.00922305	0.00209519	3.29447
15	845145	20	15.2941	10666.5	4	21.1275	1685.29	0	0.0179392	0.952037	3.30642
2	121114	20	22.0363	56786	1.18715	17.8527	1839.2	0	0.0109863	0.715327	3.31323
15	574070	20	11.6471	14275.1	1.4	16.7066	2135.04	0	0.0251936	0.426945	3.34044
11.8738	781467	21.9465	27.5222	101602	1.49529	20.2346	1971.03	0	0.0140757	1.38144	3.3516
1.90236	98171.4	32.0315	26.8918	36431.8	1.37229	20.209	1991.39	0.009848	0.0166134	0	3.35276
14.9186	1.26507e+06	19.9657	25.318	73789.2	2.02022	18.724	1646.83	0.033977	0.0293948	0.484176	3.37694
11.8577	909646	21.3705	27.3213	125126	2.25169	16.2672	1480.99	0.02178	0.412223	0.680803	3.38507
15	1.30354e+06	20	17.0811	16603.9	2.89189	20.7527	1686.11	0	0.011589	0.863127	3.38543
14.9532	814001	19.9279	22.14	8028.8	1.38	18.1104	1940.99	0.017681	0.0124009	0.715892	3.39129
2	206075	20	21.8743	79867.3	1.0754	19.5985	2070.41	0	0.0119038	0.107976	3.40671
1.99867	219031	19.992	21.5618	135166	1.24528	15.8721	2134.3	0.114779	0.302303	0.713535	3.4257
1.62613	93128.9	28.176	23.7826	47248.6	1.26756	26.2807	1906.61	0.054147	0.00513318	0.15433	3.42959
2	148846	20	23.0375	17039.2	1.1375	15.4	1550.26	0	0.0943736	0.173035	3.43024
1.83019	143875	26.6918	26.5667	44853.7	1.40281	18.5716	2047.16	0.00149	0.0167798	0.288318	3.43233
1.78867	143063	31.7952	25.5498	36447.4	1.31328	16.9641	2298.26	0	0.00569835	0.624935	3.49108

## Sheet: SHAP explanation data for urban
NFURB	FAURB	HURB	AURB	NFUNRB	FAUNRB	HUNRB	AUNRB	slop	elevation	light intensity	POI density	road density	Y
1	70	3	14	4.56	12950	1.2	15.24	16.963	1681.78	0.120328	0.186678	0.219221	3.21669
1	316.4	3	8	7.7037	37806.6	2.14815	7.2963	10.7847	1712.82	4.2295	4.40322	1.54199	3.58229
1	1200	5	9	0	0	0	0	12.3292	2012.12	0.052745	0.365466	0.159188	3.28825
1	180.3	3.75	39.5	0	0	0	0	21.6657	1924.86	0.054965	0.0321822	0.824668	3.24502
1	180	4	12	0	0	0	0	12.4712	2066.37	0.247538	1.5536	0.140101	3.65591
1	20	4	5	5.33333	3550	1.66667	5	12.2763	1976.8	0.066042	0.526391	0.687897	3.68305
1	80	3	17	9	1012.6	3	24	23.8858	1634.51	0	0.00701493	0.663669	3.17782
1.42857	703.7	4.57143	7.28571	0	0	0	0	21.3042	1862.91	0	0.0288056	0.703895	3.13481
1.5	386	5.6	10.5	6.45116	59264.2	1.7907	9.46512	12.223	1817.75	2.97748	1.20017	2.38316	3.60466
1.5	2098	4.975	23.625	4.47352	93727	1.33202	26.6561	16.5287	655.797	0.763941	0.154597	0.570393	3.66323
1.5	12346.7	5.43333	6.33333	6.00513	55424.7	1.74359	7.84615	7.48848	1687.95	3.84635	1.07857	1.7626	3.80686
1.5	440	6	7	4	100	1	5	16.1199	1784.31	0	0.0119266	0.410822	2.95521
1.63636	3392	5.13636	21.2727	5.44545	21394	1.67273	21.6727	14.1244	1527.89	0	0.0523341	0.394451	3.18298
1.66667	1470.34	6.68	9	4.16783	22851.7	1.17391	9.95652	17.7535	1666.19	0.012775	0.0125488	0.239237	3.20439
1.875	7754	5.0625	5.125	8.39772	256443	1.5731	10.7427	14.8055	1928.22	0.403805	0.567782	0.365286	3.43584
2	300	7	22	5.31579	34430	1.47368	19.8947	11.6511	1876.51	0	0.0207609	0.434242	3.27068
2	96	6.4	24	8	18117.3	2.5	13.9375	11.337	1646.06	0.29906	0.369288	1.47974	3.64924
2	1000	7	24	4.5	80	1	2	12.5929	1929.61	0	0.444424	0.80586	3.56703
2	800	8	22	9	900	3	1	20.8138	1488.79	0.163342	0.0290504	0.473671	3.32552
2	280	6	12	6.78125	6169.6	1.8125	11.875	22.1899	918.091	0	0.0431435	0.256527	3.46479
2	100	7	24	5	950	1	8.25	11.0681	1810.56	0.797657	0.140061	0.952352	3.49638
2	1663.6	6.5	37.25	6.95902	75221.8	2.22131	38.5574	25.7394	1543.78	0	0.000131271	0.137474	3.16017
2	320	7	22	8.83103	11125	2.55172	17.5172	20.6471	1902.96	0.019306	0.19953	0.282491	3.37438
2.11111	3511.85	6.78889	14.5556	6.32463	20261.6	1.88889	20.4259	20.8904	1416.16	0.039713	0.0947954	0.759835	3.60627
2.14286	4656	7.24286	13.2857	6.65616	68064.8	1.58219	13.6438	18.1277	1646.07	0.614286	0.130971	0.254512	3.41296
2.2	6955	8.5	4.8	7.21818	108708	1.39394	11.0909	15.988	1939.18	0	0.0239804	0.0405452	3.16732
2.23077	7570.96	8.88077	19.2692	9.37667	22325.8	2.45098	18.2941	19.6994	2162.52	0.028751	0.0247831	0.459352	3.61542
2.24254	1.04586e+06	7.38724	15.7908	3.85125	172494	1.17614	12.543	17.8857	910.836	0.215748	0.391515	0.452976	3.92392
2.25	1528.2	6.925	21	5.6822	154634	1.50848	13.0424	11.7704	1617.95	1.30342	0.343872	0.709137	3.21985
2.28571	2438	7.57143	24.4286	5.20833	27438	1.44444	21.0833	7.64775	1569.83	1.52992	5.29741	1.55335	3.50974
2.31507	33095.3	7.77959	19.6986	7.29429	30114	1.94286	29.5714	17.5033	678.302	0	0.116775	0.119918	3.77981
2.31579	10965	6.94737	22.9474	8.80435	14800	2.56522	15.5652	26.3958	1254.75	0.433829	0.100272	0.613831	2.78533
2.33143	65492.5	7.6936	11.0171	4.91304	30361.9	1.52174	16.5326	25.3949	854.756	0.507975	0.0618747	0.149913	3.37912
2.33333	2531	8.33333	11.3333	11.5	40260	2.5	22	10.0283	1930.7	1.132	1.29658	1.16089	3.85848
2.33333	1947.59	7.8	14.6667	7.11538	3895	2.07692	15.6154	23.7809	1030.68	0.73409	0.0498735	0.140833	3.03141
2.38298	16801	7.83404	22.6809	7.17619	25017.8	2.21429	24.9286	17.1244	1803.46	0.053565	0.0889174	0.550436	3.436
2.45454	10614	7.45455	23.3636	6.77778	5400	2	17.5556	14.0904	1984.32	0	0.0357196	0.500921	3.06221
2.5	650	8.25	6	5	520	1	6	21.9665	1112.17	0.105975	0.0821615	0.567897	2.87967
2.5	584	7.8	18	5.16667	2124	1.83333	10.1667	21.2187	732.094	0.038092	0.0487988	0.215948	3.52827
2.5	410	10	33.5	3.5	72	1	8	10.7721	1884.4	0.086007	0.57716	0.891822	3.72868
2.5	1000	7.78	19	6.37857	2704.29	1.28571	16.1429	8.0589	1891.49	1.06407	1.55703	1.42312	3.716
2.5	6170.82	8.1025	18.6667	5.95679	48330.3	1.76543	13.9259	1.353	1731.31	4.55295	5.07125	2.7592	3.91808
2.5	867.42	6.2	12	6.78889	24191.4	2.57778	17.7778	12.645	1870.53	0.001107	0.160981	0.408618	3.30255
2.52863	133976	8.10802	18.1013	6.84474	51045.5	1.80702	18.7807	18.5601	764.371	0.023509	0.262791	0.552988	3.62418
2.53846	4910	8.27692	19.1538	8.25192	25592	2.23077	22.6731	15.4932	2149.43	0	0.0303679	0.377065	3.33486
2.54546	16087.2	8.41818	16.9091	6.44874	86132.6	1.84541	19.3333	16.6708	1697.32	0.389019	0.319192	1.04682	3.74225
2.57534	27551.2	8.69	13.4521	7.98108	27458.3	2.54054	25.2973	1.26385	1736.3	6.06453	6.94792	3.35778	3.8598
2.57576	21976.3	8.52121	23.3333	8.43	33726.2	2.48	22.76	21.3855	1501.29	0.039421	0.461388	0.501205	3.50092
2.58738	94544.2	8.56796	23.6893	7.61461	47537.9	1.97753	21.6067	13.6158	940.428	0	3.43033	0.802708	3.11361
2.58824	6486	7.76471	6	5.89189	22347	1.91892	13.7027	17.2457	1706.75	0.058224	0.095991	0.548723	3.71172
2.65398	129132	9.47273	12.9654	7.90548	40682.4	2.23288	14.7808	20.5448	2240.95	0.02087	1.29776	0.110619	3.45071
2.66667	3440	9.66667	4	6.61905	11400	1.71429	7.42857	19.1598	1863.47	0	0.0244449	0.233005	2.80209
2.66667	2600	8.66667	9.66667	11.3333	4150	3	10.3333	12.4457	1676.16	0.09211	0.0377969	0.18031	3.12385
2.66667	1690	8.21667	25.8333	6.125	1150	1.75	24.5	16.5058	1943.16	0	0.0951258	0.235365	3.74021
2.66667	1600	9	24.6667	4	300	1	32	17.7775	744.405	0.00219	0.1561	0.600843	3.17143
2.66667	3776.84	7.78889	14.7778	5.564	8517.46	1.68	11.92	2.55447	1136.47	0.313285	3.94913	1.71547	3.57703
2.72727	69562.4	8.58468	13.7922	6.89655	154393	1.64655	19.0603	18.7933	698.393	1.32417	0.24134	0.385324	3.70817
2.73248	53065.7	8.78535	14.0764	8.42414	40036.1	2.34483	13.8276	18.953	2036.22	0.137063	0.310537	0.398766	3.51108
2.75	2330	8.25	23.75	0	0	0	0	24.4505	1906.69	0	0.00926915	0.324446	3.22141
2.81944	241058	8.78101	7.32986	4.36667	3221	1.3	8.33333	11.9264	1804.71	2.72205	0.333412	1.26947	3.61794
2.90276	407627	9.91959	9.50073	8.57532	65907.7	2.33766	8.83117	13.2605	1925.81	2.28001	0.983992	0.569578	3.27807
2.96575	408166	9.63688	11.7637	7.08007	322007	1.92481	14.3233	11.3973	1851.07	3.98589	0.673308	0.867658	3.73528
3	320	9.9	17	4.975	1590	1.375	6.125	18.7694	1380.92	0.056581	0.0132775	0.290268	2.97359
3	2458.6	9	8	5.60278	31811	1.80556	17.1667	16.2892	1829.75	0.532396	0.0598718	0.0729064	3.34791
3	299.23	9.6	24	8.88571	23901.5	2.5	33.5	16.5828	1868.86	0.112671	0.0638167	0.423653	3.49872
3	3201	12	11	5.93243	218873	1.56757	9.2973	8.75787	1638.26	2.17132	2.68117	1.93631	3.56122
3	9727.09	9.15	8.5	8.40769	9846.02	2.46154	14.0769	14.71	1726.32	1.12103	0.298877	0.0623715	3.72189
3	1150	10	13.5	6.52941	7995.07	1.52941	12.5882	1.16171	1727.73	1.07089	4.2747	0.291528	3.8105
3	600	9.5	13	9.46154	16260	2.92308	18.3077	21.259	1602.58	0.185599	0.314593	0.744292	3.27944
3	422	10	9	8	1793	2.2	16.6	25.4772	1821.48	0	0.0166048	0.341282	3.35295
3	560	10.8	27	7.16667	2862	2	7.33333	17.0098	680.782	0	0.0492197	0.235894	3.63739
3	3616.35	9.4	30.6	8.65676	41391.5	2.7027	22.8378	9.66966	1830.43	3.03259	0.355767	1.39602	3.84757
3	1471.96	10.2	2	6	230	2	4	1.22754	1727.43	1.76128	2.89771	1.92764	3.73528
3	1520.87	9.305	33	8.5	4145.27	2.6	17.4	5.95265	1181.68	0.323903	3.25366	0.863042	3.56561
3.0016	310303	10.4488	11.401	8.2813	96894.9	2.21951	11.813	19.4276	1638.72	0.032051	1.51513	0.191011	3.77401
3.00171	1.44614e+06	9.15494	45.0936	8.50896	752774	2.73798	51.9818	10.4639	1884.05	18.7902	146.431	6.16154	4.29585
3.0354	98203.6	9.95221	22.7434	6.58593	110524	1.59296	18.3668	20.5038	786.217	0.586715	0.151428	0.562575	3.50065
3.06667	31765.8	10.2844	6.51111	0	0	0	0	10.4401	1777.83	0.310863	1.02914	0.893342	3.17202
3.07692	5646.64	9.53154	17.3077	6.69444	8639.32	2.11111	18.1667	3.85728	1808.59	1.27782	3.56141	2.39856	3.75496
3.2	3450	10.72	18	9.8	5460	2.71429	17	9.5543	1851.48	0.11433	0.88482	1.04454	3.46419
3.23432	158864	10.938	15.3795	10.0722	160886	2.69189	17.2324	20.0626	1304.29	0.350413	1.86071	1.25395	3.6807
3.25556	234122	11.438	5.76	7.77458	40153.4	2.25424	16.0678	16.1356	1326.71	0.923538	0.23629	0.163668	3.26552
3.27273	4460	11.5455	7.90909	12.75	7830	3.125	12.5	5.4583	1767.85	1.39243	1.11544	1.58415	3.5966
3.3	7165	10.6	17.4	7.08974	18705.8	2.28205	17.5641	15.95	1731.18	0.006911	0.305424	0.255487	3.70621
3.30612	65187.3	10.1457	28.8367	7.38276	36206.5	2.31034	23.3621	5.71538	1758.29	3.84291	2.08638	2.22433	3.86392
3.30769	57283.1	10.1359	17.4615	8.58968	124264	2.5873	17.3095	1.31679	1658.88	12.2106	66.6495	4.95271	3.878
3.33333	5368	10	18	9.44	28237.5	3.14286	19.6857	1.21975	1800.44	1.40519	21.7997	1.27688	3.63709
3.36257	115376	11.4266	19.7836	9.73651	44749.7	2.61905	22.4762	17.8332	1731.85	0.006455	0.107497	0.366048	3.4894
3.38028	130400	10.691	10.1408	6.65443	40692.9	1.97468	16.9494	1.12519	1798.71	2.88664	9.2776	2.39021	3.72024
3.3913	16272.8	11.3491	21.2609	9.0549	25668.6	2.31372	20.2549	22.8748	1788.87	0.016199	0.134983	1.14129	3.35583
3.4	3062.89	12.08	22.4	8	32061	1.76923	22.4359	18.9473	764.187	0	0.100256	0.599558	3.54654
3.4	9189.1	14.08	12.6	9.08931	257265	1.47692	12.0077	13.0661	1978.17	0.94191	0.723809	1.5477	3.16405
3.4012	106514	10.729	10.0719	8.60435	337863	2.4	13.8783	1.92795	1639.63	9.75063	29.4653	2.84844	3.79996
3.40164	140253	10.4391	39.6885	6.06168	159689	1.83967	37.3967	26.791	1673.94	0.11239	0.184661	0.836135	3.74484
3.4385	213443	11.012	11.0588	7.9296	58443.3	2.248	10.544	20.4344	745.769	0.182053	1.82901	0.855064	3.41128
3.44118	80157.4	11.0634	22.8824	7.65893	68567.9	2.22951	20.3115	3.05845	1139.28	1.73052	71.755	3.78745	3.65225
3.44444	7616.77	12.0222	14.5556	9.12903	22611.1	2.74193	13.2581	22.1801	1324.69	0.033323	0.319835	0.359193	3.41044
3.4585	167016	10.9331	17.2569	8.69086	45999.5	2.66667	16.2258	19.7638	1400.01	0.030247	1.31585	0.577099	3.6994
3.5	2472.04	10.4333	12	13.0227	10139.2	4.31818	4.18182	1.38376	1725.54	1.95844	3.14615	0.38771	3.64058
3.5	1050.82	12.55	8	7.35	1750	2	18.75	1.12024	1801.46	0.866183	6.73457	1.28284	3.75679
3.5	2115.76	11.75	16.5	6.94667	6410.1	1.93333	17.8667	17.2838	862.297	0.044822	0.119213	0.382426	3.57426
3.5	4240	10.5	15.5	5.75	2060	2	20.75	19.2129	1719.49	0.00575	0.028828	0.208968	3.20085
3.5	2718	10.9125	20.375	0	0	0	0	5.56107	1822.25	0.007304	1.48144	0.417152	3.83841
3.5	1604.1	11.5	26.5	8.59375	11092.9	2.5625	19.875	14.3413	2000.78	0.059943	0.429876	0.314345	3.23553
3.50884	430941	11.2922	18.9495	7.53199	178872	2.23745	18.5347	1.4117	1733.7	6.9303	114.908	6.38349	3.78369
3.56707	76317.6	11.7073	10.5915	9.53295	78269.9	2.5	13.7841	15.2415	1998.5	0.023124	0.259055	0.398485	3.60692
3.58156	167519	12.09	17.3333	8.36241	83286.8	2.41135	20.2908	20.4833	1894.48	0.263213	0.697238	0.696271	3.94295
3.61078	69698	11.8269	19.018	8.85463	41456.5	2.71296	22.4167	16.7606	1782.1	0.014234	2.24952	0.80041	3.78916
3.63307	1.02004e+06	11.6304	12.7984	9.39517	257340	2.91193	13.6562	1.29055	1728.26	6.98804	82.7188	5.62077	3.65982
3.64407	60905	11.4949	11.7966	7.66667	34337	2.23333	18.5333	19.2694	1740.12	0.640374	0.0854252	0.384487	3.4922
3.66667	8597.27	11.7056	22.5556	7.58462	5592	2.15385	22.8462	16.6258	1780.89	0.02838	0.0225448	0.241407	3.22479
3.66667	6583.6	11.6667	24.3333	10.2564	25578	3	18.1282	6.02195	1765.26	0.82135	2.81094	0.601858	3.48982
3.66667	23064.7	11.9167	17	7.68571	9610	2.21429	10.9286	14.8784	552.006	0.013658	0.207875	0.537252	3.44012
3.66667	1450	12.3333	31	8.82609	22694.8	2.63043	20.7174	26.3101	1849.32	0	0.0268843	0.518218	3.03423
3.7	37826.4	11.91	14.8	8.22388	60477.3	2.19403	15.9701	14.1563	1973.99	0	0.210861	0.60188	3.36567
3.70648	967302	12.4461	11.7907	8.03844	333863	2.13953	12.206	12.3431	1627.47	11.0151	16.2316	2.43691	3.7641
3.71429	35407.9	12.1286	12.7778	3	15	1	11	9.30836	1810.16	0	0.182718	0.987583	3.47596
3.7287	807699	12.1786	15.0773	10.3806	294822	2.96198	18.5894	13.6691	1623.46	7.32055	48.4746	2.03418	4.03419
3.73333	12393.2	11.5347	25.8667	11.0612	53189.3	3.23932	20.8547	9.82465	1222.09	0.292172	6.93732	1.3168	3.57194
3.80687	294896	12.2021	12.8541	6.98805	119020	1.8805	15.5849	19.3266	721.491	1.66663	0.914381	0.49491	3.6826
3.80952	35111.3	11.6762	18.619	6.03448	22890	1.72414	10.4828	19.5628	1742.2	0.445835	0.663541	1.12692	3.57299
3.81989	331165	12.5933	15.9032	9.08494	225367	2.54826	15.9653	19.5094	758.028	1.89144	5.21597	0.776962	3.73592
3.83165	331808	13.0375	10.2694	6.71868	86062.1	1.77108	13.4337	16.6603	648.378	0.962912	0.138582	1.3163	3.53945
3.84615	6228.76	11.3231	17.2308	6.47368	28242.9	1.89474	23.7632	1.26065	1798.94	1.10686	14.9776	2.42934	3.58906
3.88652	95054	12.3654	14.3262	7.13692	48784	2	20.5385	1.49842	1804.65	3.54197	50.4871	5.86387	3.61679
3.90275	612841	12.4029	16.5074	8.39705	221391	2.37607	14.8889	1.90786	388.523	12.3313	37.1554	3.02776	3.81803
3.91667	11158	11.5	16.25	6.54348	11770.6	2.04348	14.087	18.8121	1696.08	0	0.0355845	0.432002	3.5358
3.9186	379238	12.7718	21.0372	8.71844	187180	2.68142	19.0619	1.55851	1730.09	7.59947	222.029	4.82514	3.7775
3.93407	71678.3	12.2593	10.6813	0	0	0	0	15.8005	1811.19	0.427107	0.0120113	0.493411	3.52336
3.95139	133562	12.085	16.2153	5.46392	23061	1.7027	20.3514	8.33327	1901.13	3.35952	9.4642	1.62391	3.71925
3.97067	556597	12.0334	4.624	9.71036	406747	3.16062	3.55959	12.7281	1975.21	1.54672	1.60829	2.55631	3.91965
3.97984	591408	12.8018	16.5847	6.83067	40030	2.12	21.4533	1.76636	1622.38	15.7933	50.5111	4.1745	3.84788
3.98864	123137	13.2869	10.8295	12.18	48770	2.96667	16.8	20.6341	1437.95	0.678191	0.169477	0.426865	3.69557
4	700	11.68	14	8.375	3045	2.25	18.25	10.7125	1933.14	0.351143	0.54386	0.568902	3.82393
4	8109.2	12.325	14	13.3571	162201	4.17857	20.2143	8.74196	1756.52	0.874767	0.581706	1.25142	3.90477
4	620	12	3	0	0	0	0	12.2409	1875.37	7.70964	0	3.38388	3.98177
4	900	10	19	8	160	3	12	11.3654	1897.04	0.274836	0.625752	1.02991	3.64335
4	1280	15	33	8.07143	1760	1.85714	33.5714	24.3593	1597.74	0	0.0161308	0.240624	3.42243
4	7828.9	13.2	22	0	0	0	0	13.8346	1225.33	0.030236	0.399448	0.287889	3.463
4	345.6	8	28	7.23636	5255.32	2.72727	26.1818	24.0511	2026.5	0	0.0195515	0.0679609	3.12189
4	13597.3	13.0273	21.4545	10.4273	34239.3	2.30909	17.5818	9.80512	1638.69	0.12544	2.90731	1.48811	3.5164
4	2592.12	13.2	26	7.92143	9317.35	2.5	20.2143	20.7398	1407.18	0	0.125153	1.68856	3.21405
4.03937	286901	13.1022	8.1601	9.50719	211107	2.98644	12.2034	1.25399	1736.89	1.28412	51.6723	2.559	3.74578
4.04492	459757	13.3516	12.8132	9.02473	182454	2.56593	16.2033	16.1951	1685.32	4.5491	13.5095	0.915718	3.99145
4.04963	583903	13.2171	13.454	9.28727	118687	2.6	13.1364	17.7746	1590.35	2.79621	7.27983	0.559475	3.87477
4.07317	48482.9	12.778	17.2195	9.08889	13390	2.66667	13.8333	25.9616	1275.4	0.078418	0.0266895	0.282886	3.1878
4.08038	522198	12.7863	16.7636	9.58927	406648	3.02297	16.6033	5.17544	1652.49	6.16735	49.4535	3.76326	4.09416
4.08696	17089	12.4913	6.6087	0	0	0	0	9.24143	1803.27	0.687344	0.828217	0.302973	3.38238
4.13258	279105	12.7581	19.5795	7.50711	104772	2.41706	22.1327	1.73994	1812.13	22.1993	223.595	8.79267	3.03902
4.14286	40783.7	13.381	12.5238	4.91312	14161.6	1.32787	14.8525	3.67342	1770	8.15452	2.51191	4.19615	3.61225
4.15296	2.7159e+06	12.9009	17.4646	9.26917	705878	2.83186	15.4741	4.81353	1795.56	23.2638	91.383	6.94078	3.70381
4.15385	36366.1	12.6154	30.7692	11.3415	26977.1	2.95122	23.0976	14.4466	670.782	0	0.318471	0.450909	3.56253
4.16667	17028.9	14.075	15.25	7.43681	42660.4	2.15278	15.375	9.37985	1939.55	0.61703	4.06222	0.463713	3.79113
4.20408	368157	13.6809	11.3469	10.259	99580.4	2.96721	10.082	15.0376	1747.87	1.64102	3.50668	0.36038	3.5563
4.25294	452945	13.3002	17.2941	7.6146	238545	2.09734	20.9115	8.98577	1918.09	5.97957	15.3993	1.6047	3.7165
4.28235	862719	13.555	22.9714	9.43619	366998	2.88822	20.5408	13.3969	1709.6	1.07921	24.1915	2.25183	4.09033
4.31457	616491	13.5622	10.9172	7.3503	402626	2.01796	14.009	14.9322	1689.22	3.37502	3.91788	1.97901	4.19893
4.32743	163201	13.4673	7.9646	11.037	130280	3.17391	6.15217	15.6449	1746.37	1.57203	0.853043	0.852143	3.67651
4.33221	584186	15.9609	8.60371	9.16238	674874	2.34296	17.787	6.03556	1671.2	12.1133	18.8295	6.40442	3.8664
4.3327	1.14782e+06	13.7462	14.1989	10.1321	419214	2.93659	15.9707	1.96373	1544.59	20.3358	107.745	10.9379	4.18639
4.36207	93540.6	14.281	15.5517	8.8119	111635	2.36508	14.0556	18.172	716.18	1.72634	3.63476	0.752722	3.20167
4.40421	526642	13.5034	14.4883	9.92779	294943	3.06122	12.7347	9.86522	1649.94	3.81235	17.2937	1.75182	3.95976
4.44615	458357	13.5267	19.5038	10.0782	332861	3.08065	16.2527	17.6632	1764.04	2.79644	2.62057	0.958456	4.075
4.46875	52384.2	15.8991	24.5	8.26413	81410.5	1.90217	26.4022	13.4484	2049.01	0.341831	6.14464	0.676861	3.79824
4.48649	116817	13.2596	15.9189	6.38557	68690.1	1.9918	19.0656	10.1353	1692.35	0.874307	3.61155	0.455644	3.47012
4.49	218901	14.2398	10	10.1204	710006	1.83851	18.441	10.7072	1814.99	7.57187	0.912391	1.21657	3.26103
4.49913	4.27728e+06	13.8858	17.1065	8.66185	817047	2.44657	18.0095	8.3143	1710.35	18.3011	26.7309	5.42367	4.4062
4.51497	235014	14.0225	16.1856	8.04611	129261	2.47964	15.1222	1.29618	1734.83	6.78509	127.863	7.18774	3.61194
4.52833	962593	14.1565	21.17	11.2172	339427	3.45596	20.5181	1.71746	1626.96	20.9969	132.477	6.62714	4.39643
4.52966	306627	13.8695	37.7669	11.1515	571732	3.57273	36.2061	1.91569	1641.82	38.3986	351.318	9.80913	3.72469
4.56	1.26425e+06	14.0622	42.64	10.5062	1.0318e+06	3.31327	41.037	1.79964	1634.75	44.2048	305.184	9.51002	4.64861
4.6	276863	14.8003	18.7707	6.83492	56760.2	2.07937	20.9577	1.28848	1730.6	3.15965	12.4491	1.87441	3.74904
4.61086	322693	13.4387	17.9593	9.28509	225779	3.04018	18.5179	2.61367	1617.42	15.8497	204.519	9.91543	3.77276
4.66438	295700	15.236	7.63014	10.4776	95177.5	2.81034	12.5	10.1335	1886.86	0.693738	2.30979	1.15707	3.71079
4.77419	78815.8	14.7585	18.371	10.0726	114786	3.13714	14.4457	14.2709	1806.01	0.223967	3.06198	1.01791	3.48855
4.79946	401283	15.7378	8.26016	9.41362	169413	2.175	5.85	7.43058	1832.02	2.03051	1.51227	1.73732	3.95434
4.80342	988639	14.6128	40.1419	8.44228	370602	2.67269	39.6072	1.58246	1630.73	38.9848	212.267	10.8548	3.96694
4.83333	455669	15.3939	16.0976	8.28325	425754	1.81035	14.069	13.2191	1983.29	2.91667	2.39892	1.43933	3.69592
4.92308	55523.7	15.0846	10.8462	6.58375	59972.9	1.46875	7.98438	14.6636	1841.36	0.889599	0.303907	0.60834	3.5824
4.94444	591592	16.187	16.9545	12.4462	278643	3.71483	18.8859	3.44411	1582.84	4.24721	104.598	8.67283	3.92819
5	1392	14.25	4	7.7	16970	2.13333	10.6667	11.8577	1593.5	1.21043	0.773545	1.40724	3.0976
5	12960.8	15.89	8.25	9.78654	762935	2.54321	13.3457	8.30188	1717.49	5.34164	3.86425	3.01646	3.45954
5	9620.15	15.8	17.5	8.49555	569915	2.3089	7.5445	1.33437	1641.67	8.61522	8.34275	1.65956	3.67669
5.0897	2.92206e+06	15.5762	18.8857	8.89641	2.13681e+06	2.76158	18.6226	7.05626	1705.14	28.5428	36.4961	7.47686	4.80489
5.1181	1.31018e+06	15.6417	17.4519	8.7768	793622	2.76087	14.8221	7.54593	1708.64	18.0088	53.7775	6.81015	4.39394
5.125	132498	16.5734	6.03125	9.48039	70581	3.0915	13.9673	23.7846	2074.11	0.048054	0.517536	0.977905	3.36211
5.16484	226222	16.2184	7.86813	7.56167	65640.4	2.13333	13.5833	13.4134	1957.69	4.07575	1.42754	1.8665	3.83822
5.47059	16319.2	19.5412	14.5294	8.3	88376.8	2	8.47059	3.32114	1649.09	5.73466	3.89324	2.31729	3.4615
5.57217	292148	18.3508	14.4536	9.08947	76481.8	2.38597	5.87719	3.9377	1676.21	9.93886	7.74421	1.63679	3.6097
5.58156	225149	17.4731	10.5532	8.98366	590053	2.48032	12.5236	12.1549	1744.67	1.40853	2.88997	1.24243	3.74593
5.86275	236735	17.4937	12.2353	7.22147	74091.9	2.14706	12.1912	12.4781	1808.93	0.37645	0.57436	1.02226	3.55715
6	1012	18	6	7.2	2466	1.8	7	20.1978	2011.52	0.000175	0.00653599	0.155894	3.70509
6	2160.3	19.8	2	0	0	0	0	16.9719	1836.93	0.038603	0.0943638	0.259972	3.68699
6.30488	292441	19.8756	13.2439	7.74694	124556	2.02041	11.5	8.7639	1944.22	5.52301	6.83431	0.995485	3.6249
6.325	248726	20.6208	17.5	9.77365	265119	2.81982	17.2793	14.4791	1844.56	0.24758	1.0708	0.571754	3.92701
6.35345	341957	19.878	13.2241	6.21759	208566	1.625	19.6713	2.79563	1814.84	6.27043	7.59604	1.24175	4.17211
6.4376	2.08556e+06	20.8145	14.7646	12.3246	707362	3.42812	15.0511	2.1294	398.596	17.2279	87.1141	6.62233	4.19307
6.66667	5090.55	20.0333	8.33333	7.6	1436	2.2	22	12.3435	2011.84	0	0.0678501	0.131509	3.30942
6.70588	81172.3	20.9412	9.23529	11.3901	98180.2	3.72527	11.4835	1.00836	1798.93	4.6959	14.1071	2.7782	3.77159
6.75	16527	20.4	21.25	8.7	39487.8	2.71429	14.25	1.38566	1626.88	8.55338	8.44252	2.37852	3.88773
6.83333	19854.8	22.76	17.8333	9.21538	3603.19	2.84615	22.6923	18.897	1963.14	0.01411	0.337196	1.02413	3.29336
7	1944.11	18.7	20	0	0	0	0	14.5374	696.107	0.045129	0.0237773	0.792603	3.07004
7.37662	470704	23.0468	14.2208	9.45794	404103	2.6729	14.785	3.23157	1640.93	9.48801	54.0563	2.90843	3.81191
7.84138	650070	24.8025	15.131	7.81017	317457	2.32618	16.4936	1.51409	1624.14	22.8957	65.6884	7.06622	4.09223
8.08333	427165	24.3354	12.6458	6.37606	35599.5	1.85915	12.6901	1.62294	1741.82	15.3251	8.82948	3.31752	3.88683
8.28283	1.01521e+06	25.4706	19.0455	8.29619	317721	2.43814	18.3969	1.59408	1624.53	21.8275	169.777	6.83944	4.22668
9	35573.8	28.41	9.57143	6.83478	83526.7	1.74783	9.97391	1.39769	1622.26	14.9401	10.0494	3.83786	3.74827
9.05263	49374.3	27.9842	6.68421	9.78942	199330	2.75962	14.3654	11.4452	1776.32	2.61212	0.757315	0.671564	3.70018
9.14094	823818	27.8725	13.5705	11.3119	418315	3.51948	11.9416	1.53142	1629.52	25.2419	43.6906	4.03749	3.78767
9.27391	1.4424e+06	29.2134	12.1435	12.687	262140	3.34568	10.5679	1.6667	1634.51	27.7901	83.1804	5.15908	3.7693
9.87805	206748	29.839	9.82927	7.27931	89041.7	2.14942	18.4483	10.5113	1874.52	2.96742	0.862352	2.32462	3.68966
12.5556	72545.7	38.7278	10.6667	7.67778	38548	1.83333	4.66667	1.36822	1642.49	8.86557	6.8342	4.81085	3.55328
14.5357	246563	49.0611	12.2143	7.75984	213219	1.90984	12.0328	8.80812	1720.39	5.72799	1.54558	0.785477	3.68233
16.0345	559854	48.0343	9.36207	20.847	449792	6.52	13.16	1.26506	1635.98	21.4981	71.6275	3.13444	3.75089
21.1724	377616	62.2931	9.58621	18.2377	270248	5.65217	12.4203	1.49513	1637.62	18.366	25.1563	4.09514	3.6468
25.5	51616.6	71.4	8.5	3.5	40	1	10	10.6839	1999.06	1.06764	7.23325	1.81405	3.98299
27.875	135010	83.6625	9.875	5.63333	304149	1.41667	14.5278	1.41758	1620.71	13.4905	16.7312	3.66425	3.5569

## Sheet: Comparison Validation Data（stat
Statistical Population	World Pop Population	LandScan Population	GPWv4 Population	Stacking Predicted Population	Log of Statistical Population	Log of World Pop Population	Log of LandScan Population	Log of GPWv4 Population	Log of Stacking Predicted Population
25480	97289.1	20767	62153	14611.8	4.4062	4.98806	4.31737	4.79346	4.1647
9267	8779.59	4846	6665.36	18212.7	3.96694	3.94347	3.68538	3.82382	4.26038
44526	22335.7	7419	11548.3	12151.9	4.64861	4.349	3.87035	4.06252	4.08464
5305	1538.28	3197	729.75	7558.8	3.72469	3.18704	3.50474	2.86317	3.87845
63810	7083.93	42469	4686.97	22111.4	4.80489	3.85027	4.62807	3.67089	4.34462
24771	3035.39	10087	1979.46	17599.5	4.39394	3.48221	4.00376	3.29655	4.2455
1824	2000.12	18365	5439.09	3435.41	3.26103	3.30106	4.26399	3.73553	3.53598
3605	2197.89	3602	2041.34	4108.61	3.5569	3.34201	3.55654	3.30992	3.6137
24913	43704.6	9330	22761.6	7701.57	4.39643	4.64053	3.96988	4.3572	3.88658
16853	12497.3	7463	13380.5	8448.56	4.22668	4.09682	3.87291	4.12647	3.92678
12366	4138.72	8975	1250.71	8304.19	4.09223	3.61687	3.95303	3.09716	3.9193
7551	7470.17	9075	1097.78	4858.33	3.878	3.87333	3.95785	3.04052	3.68649
7354	5863.17	8533	3520.86	7091.67	3.86652	3.76813	3.9311	3.54665	3.85075
4572	3596.8	5586	1393.8	4962.05	3.66011	3.55592	3.7471	3.1442	3.69566
4820	2383.5	7915	1411.45	5365.46	3.68305	3.37721	3.89845	3.14967	3.72961
4319	2596.96	5229	1921.29	4438.11	3.63538	3.41447	3.71842	3.28359	3.6472
3885	3535.49	6145	742.76	5053.27	3.58939	3.54845	3.78852	2.87085	3.70357
3221	1359.17	3389	590.79	3362.43	3.50799	3.13328	3.53007	2.77143	3.52665
4024	10923.4	5827	3098.38	4313.05	3.60466	4.03836	3.76545	3.49113	3.63478
6398	11337.3	17574	5441.31	6976.57	3.80604	4.05451	4.24487	3.7357	3.84364
3312	2132.93	3446	607.61	3340.83	3.52009	3.32898	3.53732	2.78362	3.52385
6334	4473.92	8565	3713.38	5742.32	3.80168	3.65069	3.93273	3.56977	3.75909
5125	8247.27	8530	6847.52	6228.04	3.70969	3.91631	3.93095	3.83553	3.79435
1375	2359.62	3148	8970.39	1407.09	3.1383	3.37284	3.49803	3.95281	3.14832
6309	11496.4	11308	1325.36	6814.52	3.79996	4.06056	4.05339	3.12233	3.83344
4332	7876.33	5352	1229.77	5341.58	3.63669	3.89632	3.72852	3.08982	3.72767
4750	8732.76	8095	1010.72	6219.48	3.67669	3.94115	3.90822	3.00463	3.79375
3575	4809.19	3971	1088.37	4447.19	3.55328	3.68207	3.5989	3.03678	3.64809
3218	1702.92	5952	1261.12	3015.48	3.50759	3.23119	3.77466	3.10076	3.47936
2881	7893.21	13528	1635.59	3666.92	3.45954	3.89725	4.13123	3.21367	3.5643
4627	5282.43	6185	4227.64	4798.13	3.6653	3.72283	3.79134	3.6261	3.68107
7722	13899.8	6777	11102.5	5897.55	3.88773	4.14301	3.83104	4.04542	3.77067
2894	20027.4	11300	25788.7	8016.67	3.4615	4.30163	4.05308	4.41143	3.90399
6828	11376.2	15821	6591.72	6682.68	3.83429	4.056	4.19923	3.819	3.82495
5030	3939.98	6218	25698.8	3483.5	3.70157	3.59549	3.79365	4.40991	3.54202
2376	3192.77	3222	17621.6	2191.24	3.37585	3.50417	3.50813	4.24604	3.34069
5635	4906.6	5407	1512.55	6425.14	3.75089	3.69078	3.73296	3.17971	3.80788
3836	2132.33	12688	7395.47	3350.17	3.58388	3.32886	4.10339	3.86897	3.52507
6104	3770.09	6501	1793.25	5223.16	3.78561	3.57635	3.81298	3.25364	3.71793
4434	5109.42	5443	1105.7	4064.43	3.6468	3.70837	3.73584	3.04364	3.609
6133	27291.5	12716	14428.4	11379.3	3.78767	4.43603	4.10435	4.15922	4.05611
5879	7281.37	12300	3205.74	10473.9	3.7693	3.86221	4.08991	3.50593	4.02011
4071	9224.16	5508	10114.4	4187.32	3.6097	3.96493	3.74099	4.00494	3.62194
823	3379.41	278	11598.5	2720.45	2.9154	3.52884	2.44404	4.0644	3.43464
7045	6438.9	7586	1068.94	10867.6	3.84788	3.80881	3.88001	3.02895	4.03613
5601	4168.08	6990	1379.22	4882.42	3.74827	3.61994	3.84448	3.13963	3.68864
7692	2944.33	14003	3078.57	6986.77	3.88604	3.46899	4.14622	3.48835	3.84428
6383	2614.86	7748	4883.23	5788.31	3.80503	3.41745	3.88919	3.68871	3.76255
3822	2487.48	4941	2412.86	4254.02	3.58229	3.39576	3.69381	3.38253	3.6288
4341	2680.37	3946	7939.06	3927.85	3.63759	3.42819	3.59616	3.89977	3.59415
4896	4164.84	5174	3525.7	4199.99	3.68984	3.6196	3.71383	3.54725	3.62325
6605	5822.07	12731	3771.84	5126.3	3.81987	3.76508	4.10486	3.57655	3.7098
2228	4034.57	3825	11369.6	3411.05	3.34791	3.6058	3.58263	4.05574	3.53289
2444	983.583	1805	5970.21	2032.4	3.3881	2.99281	3.25648	3.77599	3.30801
6485	4471.41	11350	669.12	12670.3	3.81191	3.65044	4.055	2.8255	4.10279
6410	3886.81	8962	1516.86	6125.02	3.80686	3.58959	3.9524	3.18095	3.78711
4812	10115.9	14101	2405.16	4872.51	3.68233	4.00501	4.14925	3.38114	3.68775
4736	3806.14	4770	2670.31	5202.13	3.67541	3.58048	3.67852	3.42656	3.71618
6100	7198.51	15635	1382.98	7688.33	3.78533	3.85724	4.1941	3.14082	3.88583
4498	3361.62	9504	2249.83	4098.2	3.65302	3.52655	3.97791	3.35215	3.61259
8031	4143.92	9586	2288.88	6300.53	3.90477	3.61741	3.98164	3.35962	3.79938
3818	3155.74	10311	4147.32	3553.8	3.58184	3.4991	4.0133	3.61777	3.55069
3458	3288.29	3070	8100.7	3003.16	3.53883	3.51697	3.48714	3.90852	3.47758
7352	10597	13091	2655.68	11052.2	3.8664	4.02518	4.11697	3.42418	4.04345
5014	4653.48	18466	4217.21	4958.54	3.70018	3.66778	4.26637	3.62503	3.69535
5302	4827.93	8677	1754	6246.36	3.72444	3.68376	3.93837	3.24403	3.79563
3052	917.664	4664	1073.99	3533.02	3.48459	2.96268	3.66876	3.031	3.54815
2408	2639.33	4413	6284.2	2430.67	3.38166	3.42149	3.64473	3.79825	3.38573
2665	2024.67	3412	921.26	4211.22	3.4257	3.30636	3.53301	2.96438	3.62441
1965	824.495	4850	1098.94	2969	3.29336	2.91619	3.68574	3.04097	3.47261
1950	1297.19	5960	960.13	2657.94	3.29004	3.113	3.77525	2.98233	3.42454
2368	1794.58	2758	1255.54	3545.71	3.37438	3.25396	3.44059	3.09883	3.5497
1688	722.153	2606	748.81	2205.94	3.22737	2.85863	3.41597	2.87437	3.34359
2057	813.29	1673	2039.17	2097.66	3.31323	2.91025	3.2235	3.30945	3.32174
2551	2261.08	4124	2262.93	2620.7	3.40671	3.35432	3.61532	3.35467	3.41842
1394	2584.06	1186	1018.33	1380.23	3.14426	3.4123	3.07408	3.00789	3.13995
4092	4468.54	2887	423.44	2571.18	3.61194	3.65017	3.46045	2.62679	3.41013
5991	4648.73	3515	492.85	6424.27	3.7775	3.66733	3.54593	2.69271	3.80782
6077	3817.42	3684	448.72	8649.99	3.78369	3.58177	3.56632	2.65198	3.93702
9002	9808.93	17681	9279.26	8094.01	3.95434	3.99162	4.24751	3.96751	3.90816
4569	14010.2	8725	1497.16	8342.66	3.65982	4.14644	3.94077	3.17527	3.9213
6182	8123.15	9042	6653.42	6741.44	3.79113	3.90972	3.95626	3.82304	3.82875
5611	4066.44	4593	1416.34	4808.28	3.74904	3.60921	3.6621	3.15117	3.68199
4371	1905.62	2258	969.15	3801.33	3.64058	3.28004	3.35372	2.98639	3.57994
5138	5244.3	8399	7221.06	5580.64	3.71079	3.71969	3.92423	3.8586	3.74668
5249	6647.24	6644	8006.11	4481.48	3.72008	3.82264	3.82243	3.90342	3.65142
6464	3079.68	5305	1672.1	6012.05	3.8105	3.48851	3.72469	3.22326	3.77902
6667	7251.42	9253	9044.21	5106.88	3.82393	3.86042	3.96628	3.95637	3.70816
1086	2356.31	2057	3192.26	1659.53	3.03583	3.37223	3.31323	3.5041	3.21998
1240	2741.65	2444	5691.55	1480.33	3.09342	3.43801	3.3881	3.75523	3.17036
5569	5038.93	8142	874.64	4085.86	3.74578	3.70234	3.91073	2.94183	3.61128
1359	3130.59	1755	2968.87	1633.01	3.13322	3.49563	3.24428	3.47259	3.21299
1486	6676.18	2173	1926.71	1588.02	3.17202	3.82453	3.33706	3.28482	3.20086
3950	4294.22	8845	1798.78	2981.98	3.5966	3.63288	3.9467	3.25498	3.47451
1427	1797.71	3516	1210.14	2243.79	3.15442	3.25472	3.54605	3.08284	3.35098
3666	3173.99	5793	3243.49	3029.41	3.56419	3.50161	3.7629	3.51101	3.48136
2890	2987.43	3688	6149.76	3182.12	3.4609	3.4753	3.56679	3.78886	3.50272
1709	1849.4	3184	3841.12	2034.11	3.23274	3.26703	3.50297	3.58446	3.30837
3102	1929.34	10973	1809.6	3315.71	3.49164	3.28541	4.04033	3.25758	3.52058
2522	2260.78	4210	2031.98	3125.46	3.40175	3.35426	3.62428	3.30792	3.49491
4414	5351.61	5898	4383.38	4150.76	3.64483	3.72848	3.7707	3.64181	3.61813
3134	2273.9	5967	1313.56	3591.27	3.4961	3.35677	3.77576	3.11845	3.55525
4019	3217.48	7875	1452.06	3352.13	3.60412	3.50752	3.89625	3.16198	3.52532
569	991.16	749	2448.93	754.433	2.75511	2.99614	2.87448	3.38898	2.87762
1666	4625.78	1423	2575.3	1901.61	3.22167	3.66519	3.1532	3.41083	3.27912
2992	5432.98	3074	3177.65	3381.12	3.47596	3.73504	3.4877	3.50211	3.52906
4894	7988.95	4706	3120.65	4522.88	3.68966	3.90249	3.67265	3.49425	3.65542
5354	5650.77	7119	4809.77	5122.34	3.72868	3.75211	3.85242	3.68212	3.70947
749	3757.95	1777	4174.26	1194.09	2.87448	3.57495	3.24969	3.62058	3.07704
968	3408.46	1170	4320.81	1092.9	2.98588	3.53256	3.06819	3.63557	3.03858
5116	4894.45	5233	3415.65	4029.16	3.70893	3.6897	3.71875	3.53347	3.60522
2629	9459.64	2435	3591.6	3305.64	3.41979	3.97587	3.3865	3.55529	3.51926
2756	4449.11	3258	4015.65	3088.62	3.44028	3.64827	3.51295	3.60376	3.48976
6470	6376.88	4382	1295.49	4438.51	3.8109	3.80461	3.64167	3.11243	3.64724
3559	5707.04	3815	8198.83	3315.06	3.55133	3.75641	3.58149	3.91375	3.52049
1297	4128.64	4459	6391.04	1541.78	3.11294	3.61581	3.64924	3.80557	3.18802
3922	3033.75	2270	1233.48	3936.88	3.59351	3.48198	3.35603	3.09113	3.59515
4191	3279.84	3579	1865.92	4734.66	3.62232	3.51585	3.55376	3.27089	3.67529
3519	8818.8	10526	7407.21	3744.66	3.54642	3.94541	4.02226	3.86965	3.57341
5436	3402.03	3329	1661.58	4558.75	3.73528	3.53174	3.52231	3.22052	3.65885
566	1542.16	1622	2682.77	1133.91	2.75282	3.18813	3.21005	3.42858	3.05458
3136	7013.99	8864	2326.95	3590.7	3.49638	3.84597	3.94763	3.36679	3.55518
2412	3184.44	8838	1862.91	1589.5	3.38238	3.50303	3.94635	3.27019	3.20126
427	910.595	1003	1282.29	1102.63	2.63043	2.95933	3.0013	3.10799	3.04243
2437	1997.98	3417	2114.16	1443.9	3.38686	3.30059	3.53364	3.32514	3.15954
3150	2467.65	4741	2211.74	2913.86	3.49831	3.39228	3.67587	3.34473	3.46447
2912	2382.74	3235	2280.35	2463.37	3.46419	3.37708	3.50987	3.358	3.39153
2844	2125.74	2885	2580.05	3226.67	3.45393	3.32751	3.46015	3.41163	3.50875
2039	3423.03	3070	7964.77	2801.18	3.30942	3.53441	3.48714	3.90117	3.44734
4013	3243.24	3876	2222.27	4477.25	3.60347	3.51098	3.58838	3.3468	3.65101
4149	3392.61	4555	1849.65	4754.66	3.61794	3.53053	3.65849	3.26709	3.67712
2732	5600.88	2420	4419.42	2235.6	3.43648	3.74826	3.38382	3.64537	3.34939
3089	13268.2	4167	1730.23	4236.96	3.48982	4.12281	3.61982	3.2381	3.62705
2289	3017.19	2419	1664.37	2201.58	3.35965	3.4796	3.38364	3.22125	3.34274
4614	8429	4763	5875.83	3472.97	3.66408	3.92578	3.67788	3.76907	3.5407
714	995.018	586	3000.82	968.51	2.8537	2.99783	2.7679	3.47724	2.9861
455	430.912	438	1495.8	1037.59	2.65801	2.63439	2.64147	3.17487	3.01602
1720	2345.98	2341	945.47	2475.25	3.23553	3.37032	3.3694	2.97565	3.39362
1705	3791.75	4040	6280.49	1813.63	3.23172	3.57884	3.60638	3.79799	3.25855
1548	2095.09	1874	2538.63	1984.5	3.18977	3.3212	3.27277	3.4046	3.29765
756	1278.33	1127	907.5	898.837	2.87852	3.10664	3.05192	2.95785	2.95368
1664	1894.97	2291	1427.14	1537.12	3.22115	3.2776	3.36003	3.15447	3.18671
4005	3464.96	4015	2203.3	3533.42	3.6026	3.5397	3.60369	3.34307	3.5482
2064	2218.98	5003	4625.51	2660.19	3.31471	3.34615	3.69923	3.66516	3.42491
347	701.737	654	1772.12	920.074	2.54033	2.84617	2.81558	3.24849	2.96382
1415	2475.18	1782	3652.73	1469.54	3.15076	3.39361	3.25091	3.56262	3.16718
1942	3298.71	3979	4160.89	2764.16	3.28825	3.51834	3.59977	3.61919	3.44156
19763	14178	10320	5363.77	11049.4	4.29585	4.15161	4.01368	3.72947	4.04334
1094	4360.53	2461	1118.81	3688.55	3.03902	3.63954	3.39111	3.04876	3.56686
4965	14730.3	13897	11394.9	3274.95	3.69592	4.16821	4.14292	4.05671	3.51521
5251	8315.99	5653	4665.92	5785.68	3.72024	3.91991	3.75228	3.66894	3.76235
5239	13817.5	7172	10423.6	5720.56	3.71925	4.14043	3.85564	4.01802	3.75744
5206	13919.1	10013	11675	7542.15	3.7165	4.14361	4.00056	4.06726	3.87749
4321	2856.36	3223	4180	4919.43	3.63558	3.45581	3.50826	3.62118	3.69191
14863	11328.6	12646	8475.83	6604.66	4.17211	4.05418	4.10195	3.92818	3.81985
4216	9164.42	15584	6713.37	5014.89	3.6249	3.96211	4.19268	3.82694	3.70026
5910	9465.45	6637	3214.39	4963.91	3.77159	3.97614	3.82197	3.5071	3.69582
4336	2952.65	6232	1014.98	3727.78	3.63709	3.47021	3.79463	3.00646	3.57145
4882	6396.15	5568	1580.71	5193.7	3.6886	3.80592	3.7457	3.19885	3.71548
5914	6938.5	8087	7878.02	5198.04	3.77188	3.84127	3.90779	3.89642	3.71584
5712	2143.5	6083	1060.6	4848.52	3.75679	3.33112	3.78412	3.02555	3.68561
4529	2551.11	5406	969.71	3450.8	3.656	3.40673	3.73288	2.98664	3.53792
3647	3015.32	6746	3551.04	3487.66	3.56194	3.47933	3.82905	3.55036	3.54253
4929	4262.65	9178	5366.14	4516.73	3.69276	3.62968	3.96275	3.72966	3.65482
1090	1459.94	1162	5971.26	968.008	3.03743	3.16434	3.06521	3.77607	2.98588
1203	788.425	1114	2493.61	1090.53	3.08027	2.89676	3.04689	3.39683	3.03764
12454	13931	12311	3208.45	4125.67	4.09531	4.14398	4.09029	3.5063	3.61549
4235	2403.62	3265	840.04	3306.92	3.62685	3.38087	3.51388	2.9243	3.51942
7219	6620.28	6439	6161.22	6216.2	3.85848	3.82088	3.80882	3.78967	3.79352
8093	5536.55	7992	5244.87	4892.15	3.90811	3.74324	3.90266	3.71973	3.6895
6326	6261.34	7634	4158.61	4953.47	3.80113	3.79667	3.88275	3.61895	3.69491
2490	4000.48	5983	2402.9	1833.64	3.3962	3.60211	3.77692	3.38074	3.26331
3690	4705.17	4928	2999.67	3750.85	3.56703	3.67258	3.69267	3.47707	3.57413
1978	3674.5	3315	1172.05	2245.33	3.29623	3.5652	3.52048	3.06895	3.35128
1003	715.022	911	2656.54	661.446	3.0013	2.85432	2.95952	3.42432	2.82049
2455	1019.21	2635	4508.7	2239.81	3.39005	3.00826	3.42078	3.65405	3.35021
2299	1894.77	1962	8228.1	1980.28	3.36154	3.27756	3.2927	3.9153	3.29673
6284	5598.53	13087	4227.21	4278.64	3.79824	3.74807	4.11684	3.62605	3.63131
4528	3112.8	10644	2807.69	4434.83	3.65591	3.49315	4.0271	3.44835	3.64688
2205	3076.84	3599	1858.06	3160	3.34341	3.48811	3.55618	3.26906	3.49969
2593	2174.09	6630	1599.88	3308.1	3.4138	3.33728	3.82151	3.20409	3.51958
1483	995.267	2741	552.3	1832.24	3.17114	2.99794	3.43791	2.74218	3.26298
6893	2792.44	11009	3776.65	4694.29	3.83841	3.44598	4.04175	3.57711	3.67157
5267	2085.47	8549	1649.79	4501.16	3.72156	3.3192	3.93192	3.21743	3.65332
3942	6793.19	9388	3176.45	4300.61	3.59572	3.83207	3.97257	3.50194	3.63353
4027	4848.87	6078	1954.12	3194.15	3.60498	3.68564	3.78376	3.29095	3.50436
2025	2338.15	3175	952.52	3148.72	3.30642	3.36887	3.50174	2.97887	3.49813
4366	6962.89	6212	4104.99	4581.53	3.64008	3.84279	3.79323	3.61331	3.66101
1452	1981.12	2861	678.6	1814.99	3.16197	3.29691	3.45652	2.83161	3.25887
4820	11280.1	7692	6539.21	5046.19	3.68305	4.05231	3.88604	3.81553	3.70296
2114	4111.21	3110	10459.5	2282.22	3.32511	3.61397	3.49276	4.01951	3.35836
560	1066.19	573	3213	823.823	2.74819	3.02783	2.75815	3.50691	2.91583
3882	4601.79	10881	2341.98	4500.46	3.58906	3.66293	4.03667	3.36958	3.65326
4138	7667.43	7480	1606.54	3708.6	3.61679	3.88465	3.8739	3.20589	3.56921
3039	5855.86	5157	17775.8	2081.23	3.48273	3.76759	3.7124	4.24983	3.31832
4399	8632.25	6975	8040.45	4733.89	3.64335	3.93612	3.84354	3.90528	3.67522
4262	9001.83	14376	3698.26	5937.72	3.62961	3.95433	4.15764	3.568	3.77362
4760	6834.54	11583	2853.72	2980.99	3.67761	3.83471	4.06382	3.45541	3.47436
6423	5628.39	23396	3985.49	6415.66	3.80774	3.75038	4.36914	3.60048	3.80724
5200	4921.93	9109	1717.6	5783.48	3.716	3.69214	3.95947	3.23492	3.76219
4688	2887.47	4174	2079.7	3365.18	3.67099	3.46052	3.62055	3.318	3.52701
3896	2409.89	4432	1193.63	4049.63	3.59062	3.382	3.6466	3.07687	3.60742
9616	9429.01	21100	3736.31	6268.72	3.98299	3.97447	4.32428	3.57244	3.79718
2728	2791.44	7460	2215.16	3825.27	3.43584	3.44583	3.87274	3.34541	3.58266
1459	4152	9418	3441.97	2690.79	3.16405	3.61826	3.97396	3.53681	3.42988
1399	836.795	1462	2373.28	1507.47	3.14582	2.92262	3.16495	3.37535	3.17825
1332	911.218	1614	1306.97	1630.99	3.1245	2.95962	3.2079	3.11627	3.21245
563	454.06	405	978.64	1374.66	2.75051	2.65711	2.60746	2.99062	3.1382
1470	1105.34	2901	2405.26	1296.42	3.16732	3.0435	3.46255	3.38116	3.11275
1893	3179.71	3487	1118.13	2801.05	3.27715	3.50239	3.54245	3.04849	3.44732
1436	996.752	1092	1536.71	2350.13	3.15715	2.99859	3.03822	3.18659	3.37109
1714	1884.17	1657	1088.3	2151.68	3.23401	3.27512	3.21932	3.03675	3.33278
2693	2405.74	3582	1227.15	2350.98	3.43024	3.38125	3.55413	3.0889	3.37125
1815	1857.05	1541	1202.19	2472.57	3.25888	3.26882	3.1878	3.07997	3.39315
1627	1058.96	1124	2739.89	1859.98	3.21139	3.02488	3.05077	3.43773	3.26951
5688	2595.91	22322	748.21	5215.16	3.75496	3.41429	4.34873	2.87402	3.71727
5926	4992.43	3072	126.85	5452.57	3.77276	3.69831	3.48742	2.10329	3.7366
12421	15270.2	8702	776.15	8641.75	4.09416	4.18384	3.93962	2.88995	3.9366
9115	15707.2	8921	1765.15	7914.53	3.95976	4.1961	3.95041	3.24678	3.89842
2952	5725.46	3611	1034.15	5198.31	3.47012	3.75781	3.55763	3.01458	3.71586
3607	7964.46	5341	3393.85	4837.46	3.55715	3.90116	3.72762	3.53069	3.68462
2527	2219.73	2736	1565.2	2865.7	3.4026	3.3463	3.43712	3.19457	3.45723
5271	6338.28	5275	3343.21	3938.61	3.72189	3.80197	3.72222	3.52416	3.59534
3823	4419.69	9273	3607.7	4739.58	3.5824	3.64539	3.96722	3.55723	3.67574
2036	2954.66	4902	2051.1	1693.05	3.30878	3.47051	3.69037	3.31199	3.22867
2794	3028.57	4379	3139	2360.93	3.44623	3.48124	3.64137	3.49679	3.37308
2177	2563.36	1896	2855.45	3750.02	3.33786	3.40881	3.27784	3.45567	3.57403
1702	1587.37	1654	3225.06	1529.74	3.23096	3.20068	3.21854	3.50854	3.18462
1168	1353.62	1125	2928.69	2123.8	3.06744	3.1315	3.05115	3.46667	3.32711
1916	823.58	1652	2812.11	1412.9	3.2824	2.91571	3.21801	3.44903	3.15011
2621	3558.63	3465	4903.58	1932.77	3.41847	3.55128	3.5397	3.69051	3.28618
1381	2611.98	1639	5779.05	1677.65	3.14019	3.41697	3.21458	3.76186	3.2247
4398	2640.06	3040	5860.95	2723.94	3.64325	3.42161	3.48287	3.76797	3.4352
955	897.843	925	2966.36	1665.41	2.98	2.9532	2.96614	3.47222	3.22152
3153	1409.85	2212	2238.19	3063.96	3.49872	3.14917	3.34479	3.3499	3.48628
2852	2025.81	2164	2901	2108.89	3.45515	3.3066	3.33526	3.46255	3.32405
1157	934.902	952	3575.56	1258.14	3.06333	2.97077	2.97864	3.55334	3.09973
1306	1107.69	1197	3846.78	1224.25	3.11594	3.04442	3.07809	3.5851	3.08787
731	408.047	633	517.01	912.165	2.86392	2.61071	2.8014	2.7135	2.96007
572	359.682	692	697.83	933.799	2.7574	2.55592	2.84011	2.84375	2.97025
1656	618.994	1226	651.65	1369.38	3.21906	2.79169	3.08849	2.81401	3.13652
2322	1043.27	1479	2407.23	1667.58	3.36586	3.0184	3.16997	3.38152	3.22209
1753	1500.96	1526	5238.08	1434.62	3.24378	3.17637	3.18355	3.71917	3.15674
4490	3183.38	3882	417.6	4851.74	3.65225	3.50289	3.58906	2.62076	3.6859
3793	818.688	1766	495.36	4281.22	3.57898	2.91312	3.24699	2.69492	3.63157
3776	3276.73	2305	774.72	4565.69	3.57703	3.51544	3.36267	2.88914	3.65951
3732	4079.62	4604	1687.68	3969.87	3.57194	3.61062	3.66314	3.22729	3.59878
3678	3365.79	3768	1036	5062.53	3.56561	3.52709	3.57611	3.01536	3.70437
2186	15414.7	5259	2010.05	3407.21	3.33965	4.18794	3.7209	3.30321	3.5324
2904	5278.99	2307	2152.51	3275.44	3.463	3.72255	3.36305	3.33295	3.51527
4785	6283.59	3867	2631.17	2713.49	3.67988	3.79821	3.58737	3.42015	3.43353
2250	1669.39	1596	2229.12	1923.18	3.35218	3.22256	3.20303	3.34813	3.28402
4196	5209.87	3020	4436.23	2165.99	3.62283	3.71683	3.48001	3.64701	3.33566
3174	1682.2	2033	2416.32	2003.23	3.50161	3.22588	3.30814	3.38315	3.30173
2835	1732.65	2134	2185.92	2437.61	3.45255	3.23871	3.32919	3.33963	3.38696
2583	2293.6	1944	2024.59	3679.42	3.41212	3.36052	3.2887	3.30634	3.56578
2914	2618.52	2115	2732.68	2260.88	3.46449	3.41806	3.32531	3.43659	3.35428
1403	1454.84	1106	4091.6	2161.31	3.14706	3.16281	3.04376	3.61189	3.33472
1068	1053.81	845	3930.98	1422.12	3.02857	3.02276	2.92686	3.5945	3.15294
1364	942.283	977	2865.16	1753.78	3.13481	2.97418	2.98989	3.45715	3.24397
5005	4674.33	3551	1255.14	4569.62	3.6994	3.66972	3.55035	3.09869	3.65988
3089	2634.95	2278	1036.35	3340.52	3.48982	3.42077	3.35755	3.01551	3.52381
1932	2243.44	1287	1734.29	1380.5	3.28601	3.35092	3.10958	3.23912	3.14004
808	754.818	461	878.59	1187.49	2.90741	2.87784	2.6637	2.94379	3.07463
2294	1710.2	1965	1970.26	1624.8	3.36059	3.23305	3.29336	3.29452	3.2108
994	890.216	2057	1411.58	1377.04	2.99739	2.9495	3.31323	3.14971	3.13895
6154	4988.43	3829	2594.78	4510.2	3.78916	3.69796	3.58309	3.4141	3.6542
5498	7449.31	2902	3433.51	3540.78	3.74021	3.87212	3.4627	3.53574	3.5491
3490	5061.72	2157	2598.15	2729.35	3.54283	3.7043	3.33385	3.41466	3.43606
4864	6157.96	3681	2582.45	4037.15	3.68699	3.78944	3.56597	3.41203	3.60607
3113	5402.55	2476	4103.17	2854.01	3.49318	3.7326	3.39375	3.61312	3.45546
3126	2702.47	2585	2440	3108.46	3.49499	3.43176	3.41246	3.38739	3.49255
2039	1640.23	1573	2209.51	2733.53	3.30942	3.21491	3.19673	3.3443	3.43672
1976	2522.93	2729	3247.76	2354.16	3.29579	3.40191	3.436	3.51158	3.37184
1741	1454.92	1863	1556.22	2621.17	3.2408	3.16284	3.27021	3.19207	3.4185
1436	1073.82	1468	1294.05	2174.62	3.15715	3.03093	3.16673	3.11195	3.33738
1483	594.597	1159	731.1	1671.28	3.17114	2.77422	3.06408	2.86398	3.22305
1022	469.49	798	529.09	1941.3	3.00945	2.67163	2.902	2.72353	3.28809
1659	2080.9	1220	2475.8	2339.54	3.21985	3.31825	3.08636	3.39372	3.36913
672	1167.52	556	1100.11	1242.85	2.82737	3.06727	2.74507	3.04144	3.09442
3215	3901.24	6069	3296.59	3216.25	3.50718	3.5912	3.78312	3.51806	3.50735
1210	1256.06	1120	1069.43	1229.4	3.08278	3.09901	3.04922	3.02915	3.08969
2397	2836.02	2608	3034.85	2467.91	3.37967	3.45271	3.41631	3.48214	3.39233
2225	3842.76	2210	3711.75	2425.78	3.34733	3.58464	3.34439	3.56958	3.38485
2555	4161.7	2245	4095.36	2606.88	3.40739	3.61927	3.35122	3.61229	3.41612
1160	1299.42	862	1552.21	1133.79	3.06446	3.11375	2.93551	3.19095	3.05453
1680	1855.02	1608	2212.55	2207.35	3.22531	3.26835	3.20629	3.34489	3.34387
1637	954.982	1381	501.28	3187.9	3.21405	2.97999	3.14019	2.70008	3.50351
1777	2037.69	1403	5113.53	1377.81	3.24969	3.30914	3.14706	3.70872	3.13919
2025	1834.93	1605	1515.17	2165.37	3.30642	3.26362	3.20548	3.18046	3.33553
1434	547.066	1113	498.97	1417.45	3.15655	2.73804	3.0465	2.69807	3.15151
2429	1301.04	1920	899.67	2471.02	3.38543	3.11429	3.2833	2.95408	3.39288
1153	897.468	1093	518.66	1358.33	3.06183	2.95302	3.03862	2.71488	3.13301
12312	11811.1	9056	2100.69	9883.82	4.09033	4.07229	3.95694	3.32236	3.99492
8476	8247.03	6322	496.12	8000.38	3.92819	3.9163	3.80085	2.69559	3.90311
8453	12411	9703	9283.24	4833.57	3.92701	4.09381	3.98691	3.9677	3.68427
3080	6895.29	7445	5653.79	5396.01	3.48855	3.83855	3.87186	3.75234	3.73207
4459	4065.22	7412	2120.56	3803.82	3.64924	3.60908	3.86994	3.32645	3.58022
4787	4013.12	8759	3856.55	3959.56	3.68006	3.60348	3.94245	3.5862	3.59765
3132	5002.31	5833	14238.8	3191.99	3.49582	3.69917	3.76589	4.15347	3.50406
5571	19600.2	19636	6803.48	5545.13	3.74593	4.29226	4.29305	3.83273	3.74391
3641	4471.3	15600	3084.16	5050.45	3.56122	3.65043	4.19312	3.48914	3.70333
3349	5065.14	10288	6014.75	4460.2	3.52492	3.70459	4.01233	3.77922	3.64935
3150	3573.61	12968	4548.01	5297.34	3.49831	3.55311	4.11287	3.65782	3.72406
8769	11124.8	21014	5496.24	4418.04	3.94295	4.04629	4.32251	3.74007	3.64523
4964	4524.66	9456	2904.54	4755.65	3.69583	3.65559	3.97571	3.46308	3.67721
4036	6433.31	7923	3204.05	3667.81	3.60595	3.80843	3.89889	3.5057	3.56441
4296	3630.74	5974	4650.12	3579.78	3.63306	3.56	3.77627	3.66746	3.55386
889	1158.79	950	1373.71	1301.89	2.9489	3.064	2.97772	3.1379	3.11458
2258	2206.7	2962	4936.29	1760.57	3.35372	3.34374	3.47159	3.6934	3.24565
5557	9866.98	4534	1885.17	4039.81	3.74484	3.99418	3.65648	3.27535	3.60636
1512	1034.85	1421	1369.35	1365.56	3.17955	3.01488	3.15259	3.13651	3.13531
1324	2044.28	1683	2055.05	2342.2	3.12189	3.31054	3.22608	3.31282	3.36962
1446	2834.15	2243	1140.48	1809	3.16017	3.45242	3.35083	3.05709	3.25744
1506	1601.02	2220	2122.77	2139.61	3.17782	3.2044	3.34635	3.3269	3.33033
1665	1130.81	1723	1540.63	2065.7	3.22141	3.05339	3.23629	3.1877	3.31507
1306	731.61	1441	981.98	1526.7	3.11594	2.86428	3.15866	2.9921	3.18375
768	717.318	783	1208.86	965.838	2.88536	2.85571	2.89376	3.08238	2.9849
5524	7498	9035	2347.86	5761.14	3.74225	3.87495	3.95593	3.37067	3.76051
1219	1184.19	1057	892.47	1209.05	3.086	3.07342	3.02407	2.95059	3.08244
2462	1369.61	2686	2227.49	2260.55	3.39129	3.1366	3.42911	3.34782	3.35421
2382	1766.95	2389	1536.05	3475.73	3.37694	3.24722	3.37822	3.18641	3.54105
1601	1111.2	1666	1326.35	2345.5	3.20439	3.04579	3.22167	3.12266	3.37024
1831	1320.36	2479	1527.9	2003.19	3.26269	3.12069	3.39428	3.18409	3.30172
2190	1705.88	3025	2961.01	1595.73	3.34044	3.23195	3.48073	3.47144	3.20296
2427	2872.75	2184	640.92	3036.3	3.38507	3.4583	3.33925	2.8068	3.48235
842	1273.22	1009	1104.87	1000.44	2.92531	3.1049	3.00389	3.04331	3.00019
1379	2106.42	1396	848.73	1466.25	3.13956	3.32355	3.14489	2.92877	3.16621
965	832.491	1157	432.47	942.453	2.98453	2.92038	3.06333	2.63596	2.97426
1031	1179.94	1140	1269.28	1464.82	3.01326	3.07186	3.0569	3.10356	3.16578
2247	936.139	2836	1311.43	1664.85	3.3516	2.97134	3.45271	3.11775	3.22138
1561	960.151	1546	1255.43	1648.35	3.1934	2.98234	3.18921	3.09879	3.21705
1645	1209.31	1684	1511.2	1053.4	3.21617	3.08254	3.22634	3.17932	3.02259
4125	5724.75	3529	4640.29	3240.92	3.61542	3.75776	3.54765	3.66655	3.51067
2689	3759.51	2847	3249.49	2392.31	3.42959	3.57513	3.45439	3.51182	3.37882
1563	2818.35	1733	2277.99	1468.16	3.19396	3.44999	3.2388	3.35755	3.16677
1970	2408.07	1745	1970.03	2005.73	3.29447	3.38167	3.2418	3.29447	3.30227
1482	1795.99	1357	1718.45	1042.94	3.17085	3.2543	3.13258	3.23514	3.01826
2253	2360.89	2214	1734.84	1519.05	3.35276	3.37308	3.34518	3.23926	3.18157
2706	3618.42	3215	5709.24	2356.02	3.43233	3.55852	3.50718	3.75658	3.37218
3098	1998.44	3655	3460.18	1347.51	3.49108	3.30069	3.56289	3.5391	3.12953
1520	1834.97	1486	1928.67	2032.36	3.18184	3.26363	3.17202	3.28526	3.308
1965	1131.34	2451	1003.07	3215.73	3.29336	3.05359	3.38934	3.00133	3.50728
2194	880.877	2289	1082.86	1838.65	3.34124	2.94492	3.35965	3.03457	3.2645
3089	3118.36	3219	2091.34	2526.41	3.48982	3.49393	3.50772	3.32042	3.4025
2044	1736.73	1937	1338.76	1945.52	3.31048	3.23973	3.28713	3.1267	3.28904
1758	1735.97	2006	855.69	2293.11	3.24502	3.23954	3.30233	2.93232	3.36042
1268	1775.37	1257	1170.97	935.085	3.10312	3.24929	3.09934	3.06855	2.97085
15360	10469.6	7864	449.54	6504.26	4.18639	4.01993	3.89564	2.65277	3.8132
11885	14018.6	6861	4687.97	6359.96	4.075	4.1467	3.83639	3.67098	3.80345
15810	18672.6	12966	4023.89	6932.53	4.19893	4.2712	4.11281	3.60465	3.84089
457	83.3623	214	266.17	1357.15	2.65992	1.92097	2.33041	2.42516	3.13263
937	1074.47	1622	627.02	1151.77	2.97174	3.03119	3.21005	2.79728	3.06137
2559	3843.73	3297	398.71	3127.02	3.40807	3.58475	3.51812	2.60066	3.49513
3106	5426.45	2392	3766.9	1764.55	3.4922	3.73452	3.37876	3.57598	3.24664
3741	8484.36	3853	5499.38	3165.9	3.57299	3.92862	3.5858	3.74031	3.5005
1922	1303.77	2028	7126.29	1749.18	3.28375	3.1152	3.30707	3.85286	3.24283
634	531.323	766	2877.13	1474.79	2.80209	2.72536	2.88423	3.45896	3.16873
565	554.138	598	5245.32	832.349	2.75205	2.74362	2.7767	3.71977	2.92031
1641	1525.3	1990	5460.94	1201.29	3.21511	3.18336	3.29885	3.73727	3.07965
1407	907.361	2038	1362.24	1165.44	3.14829	2.95778	3.3092	3.13425	3.06649
1380	1545.09	2554	5919.08	1844.8	3.13988	3.18895	3.40722	3.77225	3.26595
846	793.367	2011	1408.76	1353.2	2.92737	2.89947	3.30341	3.14884	3.13136
255	641.883	468	693.75	523.116	2.40654	2.80746	2.67025	2.8412	2.7186
3234	4764.93	3894	464.28	2532.37	3.50974	3.67806	3.5904	2.66678	3.40353
1659	3627.43	5263	1284.03	2301.68	3.21985	3.5596	3.72123	3.10858	3.36204
2426	2333.43	3462	1186.1	1516.44	3.38489	3.368	3.53933	3.07412	3.18083
1647	1600.51	2364	1678.84	1876.65	3.21669	3.20426	3.37365	3.22501	3.27338
1937	2710.13	3175	362.52	1943.08	3.28713	3.43299	3.50174	2.55933	3.28849
1252	2860.27	2366	402.25	1692.35	3.0976	3.45641	3.37401	2.6045	3.22849
1431	1907.57	2335	4502.22	1466.31	3.15564	3.28048	3.36829	3.65343	3.16623
1330	1485.13	2750	2247.06	1036.44	3.12385	3.17176	3.43933	3.35161	3.01554
1865	1794.56	3508	3508.68	1432.03	3.27068	3.25396	3.54506	3.54514	3.15595
590	465.959	943	2209.7	1034.26	2.77085	2.66835	2.97451	3.34433	3.01463
1053	1268.35	1757	3038.52	1189.99	3.02243	3.10324	3.24477	3.48266	3.07554
1208	1225.93	2261	3741.78	1243.23	3.08207	3.08847	3.3543	3.57308	3.09455
741	501.653	1064	1268.98	929.941	2.86982	2.7004	3.02694	3.10345	2.96846
1279	1463.53	820	3367.87	1144.16	3.10687	3.1654	2.91381	3.52736	3.05849
3284	3621.62	5075	940	4111.56	3.5164	3.5589	3.70544	2.97313	3.61401
566	793.63	1075	1311.81	626.674	2.75282	2.89962	3.03141	3.11787	2.79704
647	972.33	1169	1389.2	569.554	2.8109	2.98781	3.06781	3.14276	2.75554
1472	2583.35	6650	2262.41	1400.59	3.16791	3.41218	3.82282	3.35457	3.14631
846	1427.35	1061	1813.57	1181.9	2.92737	3.15453	3.02572	3.25853	3.07258
481	1114.04	732	923.62	746.142	2.68214	3.0469	2.86451	2.96549	2.87282
1392	2467.8	3090	2287.13	1123.3	3.14364	3.39231	3.48996	3.35929	3.05049
923	1293.13	1694	596.93	1244.34	2.9652	3.11164	3.22891	2.77592	3.09494
1506	2374.78	2157	1845.11	1764.81	3.17782	3.37562	3.33385	3.26602	3.2467
1295	3489.68	2880	728.43	1191.13	3.11227	3.54279	3.45939	2.86239	3.07596
1197	2812.16	3047	1781.62	1411.76	3.07809	3.44904	3.48387	3.25082	3.14976
3169	1865.29	3517	1207.68	2816.8	3.50092	3.27075	3.54617	3.08195	3.44976
1843	6879.28	11142	4043.21	3127.09	3.26552	3.83754	4.04696	3.60673	3.49514
1943	1249.13	3766	1661.88	1636.48	3.28847	3.09661	3.57588	3.2206	3.21391
2116	2555.78	3860	2332.91	2080.09	3.32552	3.40752	3.58659	3.3679	3.31808
850	653.793	2576	1179.66	988.645	2.92942	2.81544	3.41095	3.07176	2.99504
441	1193.35	1555	1624.07	1262.74	2.64444	3.07677	3.19173	3.2106	3.10132
2729	7335.85	4634	2362.43	2993.35	3.436	3.86545	3.66596	3.37336	3.47616
938	1078.38	1168	1548.02	1610.33	2.9722	3.03277	3.06744	3.18978	3.20692
1154	1193.65	2176	803.21	1426.75	3.06221	3.07688	3.33766	2.90483	3.15435
1028	1607.5	1366	1766.81	1095.79	3.01199	3.20615	3.13545	3.24719	3.03973
1524	2414.96	2745	2420.3	1398.2	3.18298	3.38291	3.43854	3.38387	3.14557
902	835.872	1240	1001.76	1213.41	2.95521	2.92214	3.09342	3.00076	3.08401
1743	1279.28	1601	1424.13	1283.41	3.2413	3.10697	3.20439	3.15355	3.10837
1903	1786.32	1365	833.53	1499.68	3.27944	3.25196	3.13513	2.92092	3.176
1623	2007.43	1653	1485.78	1561.12	3.21032	3.30264	3.21827	3.17195	3.19344
1130	2168.14	2183	1589.47	1372.56	3.05308	3.33609	3.33905	3.20125	3.13753
1161	767.606	1451	920.84	1144.25	3.06483	2.88514	3.16167	2.96418	3.05852
575	947.766	890	1184.06	678.414	2.75967	2.9767	2.94939	3.07337	2.83149
1042	1256.22	1130	948.63	1068.97	3.01787	3.09907	3.05308	2.9771	3.02897
421	1058.93	496	1070.78	1145.85	2.62428	3.02487	2.69548	3.0297	3.05913
2007	1831.41	2728	1444.27	2492.07	3.30255	3.26279	3.43584	3.15965	3.39656
1030	2255.33	1709	1291.07	1545.49	3.01284	3.35321	3.23274	3.11095	3.18907
1186	1683.98	1696	1100.31	1119.6	3.07409	3.22634	3.22943	3.04152	3.04906
566	876.142	880	979.04	758.376	2.75282	2.94257	2.94448	2.9908	2.87988
828	1143.68	1223	751	1214.54	2.91803	3.0583	3.08743	2.87564	3.08441
1588	2791.96	2690	2408.46	2484.49	3.20085	3.44591	3.42975	3.38174	3.39524
1435	3291.36	2073	2659.4	1816.61	3.15685	3.51737	3.3166	3.42478	3.25926
2321	1524	3839	809.05	2842.87	3.36567	3.18298	3.58422	2.90798	3.45376
1475	1530.25	2240	1060.32	1714.04	3.16879	3.18476	3.35025	3.02544	3.23402
832	1078.85	1152	1002.04	1335.72	2.92012	3.03296	3.06145	3.00089	3.12571
894	1056.13	1100	999.13	1920.82	2.95134	3.02372	3.04139	2.99962	3.28349
902	1112.54	958	873.25	1245.96	2.95521	3.04632	2.98137	2.94114	3.0955
1006	1629.97	1502	946.36	1877.97	3.0026	3.21218	3.17667	2.97606	3.27369
684	840.659	874	695.67	1132.72	2.83506	2.92462	2.94151	2.8424	3.05412
10819	12723.5	7906	642.61	8836.42	4.03419	4.10461	3.89796	2.80795	3.94628
9805	7874.73	8824	964.04	6364	3.99145	3.89624	3.94567	2.9841	3.80373
7495	9363.93	5479	1855.29	5728.01	3.87477	3.97146	3.7387	3.26841	3.758
2588	8388.83	3934	6911.87	2764.73	3.41296	3.9237	3.59483	3.8396	3.44165
941	3832.55	1350	7520.15	1195.78	2.97359	3.58349	3.13033	3.87623	3.07765
5809	11319.4	6491	1121.67	7258.08	3.7641	4.05382	3.81231	3.04987	3.86082
3600	4252.89	5230	2200.59	4765.03	3.5563	3.62868	3.7185	3.34254	3.67807
4748	3199.17	4426	1459.48	4405.15	3.67651	3.50504	3.64601	3.1642	3.64396
2360	1516.4	1947	1510.62	1379.5	3.37291	3.18081	3.28937	3.17916	3.13972
5014	3686.09	4885	9722.55	1764.7	3.70018	3.56657	3.68886	3.98778	3.24667
4794	6157.97	7035	1398.47	4283.29	3.6807	3.78944	3.84726	3.14565	3.63178
4961	13431.3	14027	4811.59	4301.3	3.69557	4.12812	4.14696	3.68229	3.6336
969	1712.04	330	2157.84	1948.61	2.98632	3.23351	2.51851	3.33402	3.28973
1510	1704.99	1306	1845.55	1594.72	3.17898	3.23172	3.11594	3.26613	3.20269
1834	1475.38	1181	1926.34	2584.44	3.2634	3.1689	3.07225	3.28473	3.41237
1698	1294.51	1301	3744.33	1023.08	3.22994	3.1121	3.11428	3.57337	3.00991
2704	759.822	1711	2216.11	1120.97	3.43201	2.88071	3.23325	3.34559	3.04959
1241	531.956	1085	1713.81	603.184	3.09377	2.72588	3.03543	3.23396	2.78045
1145	955.515	866	3891.1	558.201	3.0588	2.98024	2.93752	3.59007	2.74679
1087	1573.95	815	4585.73	1125.12	3.03623	3.19699	2.91116	3.66141	3.0512
2755	4918.83	3389	692.58	3563.73	3.44012	3.69186	3.53007	2.84047	3.5519
6023	9163.75	13718	3814.8	4577.43	3.77981	3.96207	4.13729	3.58147	3.66062
5943	5664.62	5050	1847.98	4019.21	3.77401	3.75317	3.70329	3.2667	3.60414
1417	551.567	480	913.42	730.488	3.15137	2.7416	2.68124	2.96067	2.86361
3419	1615.95	1576	1513.81	3670.57	3.5339	3.20843	3.19756	3.18007	3.56473
2861	2839.75	2334	1287.11	2810.49	3.45652	3.45328	3.3681	3.10962	3.44878
4087	1563.08	1941	2822.02	2924.39	3.6114	3.19398	3.28803	3.45056	3.46603
3752	2335.55	2975	1197.89	3154.94	3.57426	3.36839	3.47349	3.07842	3.49899
4339	7216.19	3328	3217.8	3727.43	3.63739	3.85831	3.52218	3.50756	3.57141
899	877.281	982	2707.97	948.383	2.95376	2.94314	2.99211	3.43264	2.97698
566	926.145	358	2468.01	970.96	2.75282	2.96668	2.55388	3.39235	2.9872
1498	2049.82	1057	2976.97	1126.52	3.17551	3.31171	3.02407	3.47377	3.05174
3520	4024.16	3059	1165.57	4655.63	3.54654	3.60468	3.48558	3.06654	3.66798
2916	3467.49	3104	4100.97	2760.49	3.46479	3.54001	3.49192	3.61289	3.44099
1713	1008.93	142	1757.47	1454.29	3.23376	3.00386	2.15229	3.24489	3.16265
639	1310.59	694	1762.87	1432.76	2.8055	3.11747	2.84136	3.24622	3.15617
5444	16812.1	9497	4469.58	6684.97	3.73592	4.22562	3.97759	3.65027	3.8251
610	2846.88	2071	903.01	2020.49	2.78533	3.45437	3.31618	2.95569	3.30546
1299	471.059	1657	124.32	1942.11	3.11361	2.67308	3.21932	2.09454	3.28827
2404	5565.47	2057	2375.55	1623.55	3.38093	3.7455	3.31323	3.37576	3.21047
1591	9401.66	3330	1650.2	2808.13	3.20167	3.9732	3.52244	3.21754	3.44842
1175	798.559	1389	462.88	1458.21	3.07004	2.90231	3.1427	2.66547	3.16382
2522	1111.96	818	5044.04	1322.06	3.40175	3.04609	2.91275	3.70278	3.12125
2995	1194.02	2000	6536.29	1502.18	3.4764	3.07701	3.30103	3.81533	3.17672
3131	1410.82	1370	1638.86	1584.36	3.49568	3.14947	3.13672	3.21454	3.19985
2254	1162.16	1233	1973.26	1714.92	3.35295	3.06526	3.09096	3.29518	3.23424
1075	3925.12	2999	4800.05	1843.51	3.03141	3.59385	3.47698	3.68125	3.26565
2016	4048.95	2816	2073.35	1368.85	3.30449	3.60734	3.44963	3.31667	3.13636
1541	3850.18	2702	4284.81	1465.39	3.1878	3.58548	3.43169	3.63193	3.16595
1484	2835.01	2224	1942.65	3698.29	3.17143	3.45255	3.34713	3.28839	3.568
2467	1374.32	1056	2030.28	1458.39	3.39217	3.13809	3.02366	3.30756	3.16387
1411	2878.95	1223	561.12	1325.67	3.14953	3.45923	3.08743	2.74906	3.12243
2189	4912.55	1515	2969.24	2316.4	3.34025	3.69131	3.18041	3.47265	3.36481
2578	6727.51	4842	1206.5	3801.89	3.41128	3.82785	3.68502	3.08153	3.58
1976	2387.68	3190	1510.09	2916.33	3.29579	3.37798	3.50379	3.179	3.46484
2244	1026.52	1147	1896.23	2056.77	3.35102	3.01137	3.05956	3.27789	3.31319
2398	895.322	997	1768.1	1643.54	3.37985	2.95198	2.9987	3.24751	3.21578
3189	1068.07	1522	2430.44	2026.7	3.50366	3.0286	3.18241	3.38568	3.30679
3157	980.235	2181	1354.17	2630.07	3.49927	2.99133	3.33866	3.13167	3.41997
2031	1047.09	1208	1253.17	2011.47	3.30771	3.01998	3.08207	3.09801	3.30351
2255	963.132	799	2044.31	1274.64	3.35315	2.98369	2.90255	3.31055	3.10539
2308	865.544	1206	3387.52	1362.29	3.36324	2.93729	3.08135	3.52988	3.13427
1033	1241.71	921	5746.18	1576.98	3.0141	3.09402	2.96426	3.75938	3.19783
1620	614.923	1890	2083.22	1603.57	3.20952	2.78882	3.27646	3.31874	3.20509
1160	519.681	1009	1309.87	1153.13	3.06446	2.71574	3.00389	3.11723	3.06188
1679	2104.65	860	1658.83	2103.49	3.22505	3.32318	2.9345	3.2198	3.32294
1654	1742.37	1612	2033.66	2553.91	3.21854	3.24114	3.20737	3.30828	3.40721
1111	988.427	917	2479.98	1324.07	3.04571	2.99494	2.96237	3.39445	3.12191
2049	1834.12	1998	2015.62	2125.92	3.31154	3.26343	3.3006	3.30441	3.32755
2133	1387.19	1921	1032.02	1626.97	3.32899	3.14214	3.28353	3.01369	3.21138
939	1400.96	829	2813.93	1482.81	2.97267	3.14643	2.91855	3.44931	3.17108
1275	4884.47	1289	9671.79	1085.23	3.10551	3.68882	3.11025	3.98551	3.03552
3244	3157.15	2746	1385.53	3796.48	3.51108	3.49929	3.4387	3.14162	3.57938
1954	1121.19	1397	687.14	2074.55	3.29093	3.04968	3.1452	2.83705	3.31692
921	1537.05	1029	1470.26	1892.63	2.96426	3.18669	3.01242	3.16739	3.27707
1859	1818.73	1708	1384.14	1995.72	3.26928	3.25977	3.23249	3.14118	3.3001
1936	1296.41	1697	824.74	2152.27	3.2869	3.11274	3.22968	2.91632	3.3329
2047	1668.03	1442	755.51	2326.54	3.31112	3.2222	3.15897	2.87824	3.36671
3223	2385.26	2707	2108.68	2441.22	3.50826	3.37753	3.43249	3.32401	3.38761
1263	1176.88	1320	1220.41	1840.18	3.1014	3.07073	3.12057	3.08651	3.26486
1860	2117.51	1489	1974.13	2170.67	3.26951	3.32583	3.17289	3.29538	3.33659
1345	1243.54	890	2641.53	1314.26	3.12872	3.09466	2.94939	3.42186	3.11868
1563	907.489	1918	740.93	1929.27	3.19396	2.95784	3.28285	2.86978	3.28539
2632	1982.53	1855	1778.24	2450.55	3.42029	3.29722	3.26834	3.24999	3.38926
4045	3111.35	4373	1426.2	3235.27	3.60692	3.49295	3.64078	3.15418	3.50991
2162	1619.67	1503	1424.1	1824.48	3.33486	3.20943	3.17696	3.15354	3.26114
1427	280.035	875	710.48	1416.38	3.15442	2.44721	2.94201	2.85155	3.15118
1707	334.273	598	721.9	1165.65	3.23223	2.5241	2.7767	2.85848	3.06657
1514	1154.88	757	1194.09	1232.11	3.18013	3.06254	2.8791	3.07704	3.09065
3220	754.694	926	409.35	2075.44	3.50786	2.87777	2.96661	2.61209	3.31711
3543	1467.47	1501	1189.56	2731.61	3.54937	3.16657	3.17638	3.07539	3.43642
1678	1018.53	1708	736.5	1618.46	3.22479	3.00797	3.23249	2.86717	3.2091
3086	1665.25	3777	1337.75	4832.18	3.4894	3.22148	3.57715	3.12637	3.68414
1770	858.602	1373	818	1785.44	3.24797	2.93379	3.13767	2.91275	3.25174
753	1688.13	587	1379.29	1001.35	2.87679	3.22741	2.76864	3.13966	3.00059
1696	1159.64	1379	1019.99	1654.07	3.22943	3.06432	3.13956	3.0086	3.21855
854	372.854	592	530.83	1185.79	2.93146	2.57154	2.77232	2.72496	3.07401
1351	953.182	1309	697.75	1582.41	3.13065	2.97918	3.11694	2.8437	3.19932
1719	995.26	1570	956	1987.45	3.23528	2.99794	3.1959	2.98046	3.2983
1290	819.998	1198	1004.75	1669.74	3.11059	2.91381	3.07846	3.00206	3.22265
1513	3820.33	895	1255.23	1857.11	3.17984	3.5821	2.95182	3.09872	3.26884
822	2079.03	639	2043.76	1452.8	2.91487	3.31786	2.8055	3.31043	3.16221
2823	2995.04	3172	1259.18	2662.45	3.45071	3.4764	3.50133	3.10009	3.42528
2319	1543.52	1857	720.15	2033.05	3.3653	3.18851	3.26881	2.85742	3.30815
671	1687.51	702	1310.23	516.829	2.82672	3.22725	2.84634	3.11735	2.71335
1430	1292.1	1117	793.32	1624.89	3.15534	3.1113	3.04805	2.89945	3.21083
1210	675.99	925	832.15	1757.79	3.08278	2.82994	2.96614	2.9202	3.24497
1782	1216.18	1466	1572.58	2019.01	3.25091	3.085	3.16613	3.19661	3.30514
1391	2158.69	1285	1874.48	1284.78	3.14333	3.33419	3.1089	3.27288	3.10883
1031	1425.78	1046	1244.08	1106.42	3.01326	3.15405	3.01953	3.09485	3.04392
2269	750.869	1390	586.16	3185.68	3.35583	2.87556	3.14301	2.76802	3.5032
2122	1001.02	759	978.44	1334.39	3.32674	3.00044	2.88024	2.99053	3.12528
2105	2149.43	868	1630.75	1844.09	3.32325	3.33232	2.93852	3.21239	3.26578
1273	2593.85	537	1613.35	1396	3.10483	3.41394	2.72997	3.20773	3.14489
956	1766.2	446	811.44	1224.05	2.98046	3.24704	2.64933	2.90926	3.0878
826	2111.76	782	1128.65	964.629	2.91698	3.32464	2.89321	3.05256	2.98436
979	662.913	449	575.49	1086.14	2.99078	2.82146	2.65225	2.76004	3.03589
1381	1238.7	643	1307.51	821.875	3.14019	3.09297	2.80821	3.11645	2.91481
1218	2034.94	728	1868.12	1050.76	3.08565	3.30855	2.86213	3.2714	3.0215
1570	644.105	625	615	1646.93	3.1959	2.80896	2.79588	2.78888	3.21668
15598	11161.1	12558	721.8	12750.9	4.19307	4.04771	4.09892	2.85842	4.10554
4815	15170.8	7300	5466.82	5309.94	3.6826	4.18101	3.86332	3.73773	3.72509
3463	17226.7	5188	6222.45	4226.65	3.53945	4.2362	3.715	3.79396	3.626
5107	5323.65	1710	2390.4	1916.57	3.70817	3.72621	3.233	3.37847	3.28252
6577	8132.14	6145	671.4	6651.38	3.81803	3.9102	3.78852	2.82698	3.82291
3167	9739.99	4718	9316.69	2888.71	3.50065	3.98856	3.67376	3.96926	3.4607
2394	4552.54	2591	5930.34	2998.39	3.37912	3.65825	3.41347	3.77308	3.47689
4605	5530.27	12570	7231.12	4012.4	3.66323	3.74275	4.09934	3.85921	3.6034
3375	6192.74	2835	3045.09	2462.32	3.52827	3.79188	3.45255	3.4836	3.39134
1670	8622.27	1393	2542.4	1366.33	3.22272	3.93562	3.14395	3.40524	3.13555
965	784.979	354	4966.1	1024.88	2.98453	2.89486	2.549	3.69602	3.01067
8393	15946	9443	9368.96	2306.72	3.92392	4.20265	3.97511	3.97169	3.36299
4039	7328.62	3692	5728.12	3510.78	3.60627	3.86502	3.56726	3.75801	3.5454
2961	2650.29	2372	3308.73	1450.01	3.47144	3.42329	3.37511	3.51966	3.16137
1303	834.668	826	1693.64	837.923	3.11494	2.92151	2.91698	3.22882	2.9232
692	924.11	503	1650.48	959.112	2.84011	2.96572	2.70157	3.21761	2.98187
758	850.073	821	655.01	1188.7	2.87967	2.92946	2.91434	2.81625	3.07507
803	816.566	287	1501.45	1041.76	2.90472	2.91199	2.45788	3.17651	3.01777
1239	1123.94	366	1768.89	1080.19	3.09307	3.05074	2.56348	3.2477	3.0335
1208	762.171	384	2866.48	1018.02	3.08207	2.88205	2.58433	3.45735	3.00776
1013	584.007	384	3381.44	890.337	3.00561	2.76642	2.58433	3.5291	2.94955
498	2411.29	337	4973.41	761.393	2.69723	3.38225	2.52763	3.69665	2.88161
4209	10288.2	3586	5227.78	3855.38	3.62418	4.01234	3.55461	3.71832	3.58607
3652	2691.57	3462	1388.2	3145.44	3.56253	3.43001	3.53933	3.14245	3.49768
2836	1771.09	1641	1187.76	1697.47	3.45271	3.24824	3.21511	3.07473	3.2298
2448	2955.13	1165	2710.82	1269.44	3.38881	3.47058	3.06633	3.4331	3.10361
2645	763.629	931	746.27	2040.1	3.42243	2.88288	2.96895	2.8729	3.30965
1727	2142.31	1231	1525.35	2128.86	3.23729	3.33088	3.09026	3.18337	3.32815
2283	1345.15	797	884.81	1102.56	3.35851	3.12877	2.90146	2.94685	3.0424
1745	1051.6	647	836.74	1525.21	3.2418	3.02185	2.8109	2.92259	3.18333
1647	2191.42	1863	1668.49	2203.49	3.21669	3.34072	3.27021	3.22232	3.34311
997	1759.44	370	1732.23	990.865	2.9987	3.24538	2.5682	3.23861	2.99601
2994	3608.9	1464	1810.53	1962.97	3.47625	3.55738	3.16554	3.25781	3.29291
2090	1934.56	871	1951.45	1502.53	3.32015	3.28658	2.94002	3.29036	3.17682
5084	8592.93	6947	4391.2	4821.82	3.70621	3.93414	3.8418	3.64258	3.68321
5149	10636.4	4939	3986.41	4028.68	3.71172	4.0268	3.69364	3.60058	3.60516
3556	6765.85	3776	3764.11	3608.38	3.55096	3.83032	3.57703	3.57566	3.55731
1649	2359.62	846	2023.28	2709.5	3.21722	3.37284	2.92737	3.30606	3.43289
3377	2527.31	1594	3072.15	2582.35	3.52853	3.40266	3.20249	3.48744	3.41202
3070	1092.57	845	1374.28	1828.41	3.48714	3.03845	2.92686	3.13808	3.26207
3895	2273.68	1584	4864.91	2591.64	3.59051	3.35673	3.19976	3.68707	3.41358
1925	1361.2	847	2772.93	2338.38	3.28443	3.13392	2.92788	3.44294	3.36892
2401	1268.78	841	1785.15	2122.4	3.38039	3.10339	2.9248	3.25167	3.32683
1082	434.607	603	460.02	1962.6	3.03423	2.6381	2.78032	2.66278	3.29283
834	530.336	213	412.56	1200.94	2.92117	2.72455	2.32838	2.61549	3.07952
1165	659.387	383	471.52	1053	3.06633	2.81914	2.5832	2.6735	3.02243
1279	788.603	518	690.07	839.293	3.10687	2.89686	2.71433	2.83889	2.92391
946	832.406	296	687.63	1368.56	2.97589	2.92034	2.47129	2.83735	3.13626
1283	1091.32	651	901.08	1144.92	3.10823	3.03795	2.81358	2.95476	3.05877
1336	2659.54	638	8632.52	1521.53	3.12581	3.42481	2.80482	3.93614	3.18228
2573	1624.37	1407	1153.85	2502.28	3.41044	3.21068	3.14829	3.06215	3.39834
3362	1147.18	1000	1400.69	2419.5	3.5266	3.05963	3	3.14634	3.38373
4912	1597.77	1957	1418.93	3418.59	3.69126	3.20352	3.29159	3.15196	3.53385
1977	1083.61	879	1017.55	1422.84	3.29601	3.03487	2.94399	3.00756	3.15316
5071	2907.04	2020	3489.87	3374.56	3.70509	3.46345	3.30535	3.54281	3.52822
1235	1103.05	397	982.91	830.475	3.09167	3.0426	2.59879	2.99251	2.91933
2306	821.826	769	993.87	1814.69	3.36286	2.91478	2.88593	2.99733	3.2588
3740	1545.14	527	1662	2530.41	3.57287	3.18897	2.72181	3.22063	3.40319
3980	921.94	856	920.85	2319.66	3.59988	2.9647	2.93247	2.96419	3.36542
2306	2286.72	209	2229.36	1422.31	3.36286	3.35921	2.93247	3.34818	3.15299
3819	1379.98	929	1290.5	2359.15	3.58195	3.13987	2.32015	3.11076	3.37275
2113	1050.08	1396	867.08	2463.75	3.3249	3.02122	2.96802	2.93806	3.3916
1315	1120.36	961	662.35	1339.33	3.11893	3.04936	3.14489	2.82109	3.12689
1279	970.945	697	1116.42	1578.72	3.10687	2.98719	2.98272	3.04783	3.19831
1797	1776.04	895	1333.71	1258.26	3.25455	3.24945	2.84323	3.12506	3.09977
1510	4296.45	646	1770.28	1136.63	3.17898	3.63311	2.95182	3.24804	3.05562
1756	817.544	855	977.52	1278.15	3.24452	2.91251	2.81023	2.99013	3.10658
807	2666.17	487	1881.02	1033.71	2.90687	3.42589	2.93197	3.27439	3.0144
3434	1783.18	1637	1256.46	2247.19	3.5358	3.2512	2.68753	3.09915	3.35164
3108	2171.18	1697	1809.58	2080.53	3.49248	3.3367	3.21405	3.25758	3.31817
1551	873.634	817	681.98	1215.08	3.19061	2.94133	3.22968	2.83377	3.08461
3245	992.525	1071	912.46	2400.16	3.51121	2.99674	2.91222	2.96021	3.38024
2203	1173.86	911	1102.18	2113.69	3.34301	3.06962	3.02979	3.04225	3.32504
2456	1625.89	794	2540.3	1766.58	3.39023	3.21109	2.95952	3.40489	3.24713
9589	505.971	26	172.28	1675.88	3.98177	2.70413	2.89982	2.23623	3.22424
4095	947.893	303	268.39	2582.63	3.61225	2.97676	1.41497	2.42877	3.41206
2337	351.191	170	600.51	1355.93	3.36866	2.54554	2.48144	2.77852	3.13224
5056	12666.9	15420	1471	16569.1	3.70381	4.10267	2.23045	3.16761	4.2193
7241	6402.68	4916	2044.93	6613.97	3.8598	3.80636	4.18808	3.31068	3.82046
9075	11967.4	3602	2958.56	4101.86	3.95785	4.078	3.69161	3.47108	3.61298
8311	9061.92	7370	6908.8	3702.15	3.91965	3.95722	3.55654	3.8394	3.56845
4402	7898.74	2046	10554.2	2231.52	3.64365	3.89756	3.86747	4.02343	3.3486
1331	1591.75	1202	4281.31	1560.9	3.12418	3.20187	3.31091	3.63158	3.19337
3355	2407.75	1574	1672.05	746.544	3.52569	3.38161	3.0799	3.22325	2.87306
3310	3200.48	2433	6563.61	3502.22	3.51983	3.50522	3.197	3.81714	3.54434
6671	5924.29	4709	6595.92	5866.46	3.82419	3.77264	3.38614	3.81928	3.76838
6890	7061.16	6618	4873.9	5941.57	3.83822	3.84888	3.67293	3.68788	3.7739
1803	2127.63	1216	463.04	2483.61	3.256	3.3279	3.82073	2.66562	3.39508
4894	4307.71	5189	3716.27	4659.92	3.68966	3.63425	3.08493	3.57011	3.66838
1012	1779.32	900	7363.11	1076.82	3.00518	3.25025	3.71508	3.86706	3.03214
1659	2725.79	5038	5523.39	2425.72	3.21985	3.43549	2.95424	3.74221	3.38484
2302	4434.56	2545	2065.15	2503.12	3.36211	3.64685	3.70226	3.31495	3.39848
7310	5508.53	4699	2108.89	5606.34	3.86392	3.74104	3.40569	3.32405	3.74868
7706	5191.22	5584	1489.24	6180.59	3.88683	3.71527	3.67201	3.17296	3.79103
8281	6690	4934	2143.26	5651.01	3.91808	3.82543	3.74695	3.33107	3.75213
5436	13477.7	5353	7438.93	5588.82	3.73528	4.12962	3.6932	3.87151	3.74732
1897	1993.2	7771	3072.96	2936.58	3.27807	3.29955	3.7286	3.48756	3.46784
7040	7444.91	5120	3835.82	5699.76	3.84757	3.87186	3.89048	3.58386	3.75586
3275	4092.65	3785	3782.05	3305.25	3.51521	3.612	3.70927	3.57773	3.5192
3805	2557.39	4825	1244.88	3528.12	3.58035	3.4078	3.57807	3.09513	3.54754
4103	3609.98	4484	3858.91	2479.56	3.6131	3.55751	3.6835	3.58646	3.39437
7820	6086.31	9768	3467.47	3863.15	3.89321	3.78435	3.65167	3.54001	3.58694
7257	10448.8	13738	4615.4	4438.81	3.86076	4.01906	3.98981	3.66421	3.64727
885	1061.8	758	2079.02	1077.39	2.94694	3.02604	4.13792	3.31786	3.03237
990	1201.29	1350	2881.66	1945.03	2.99564	3.07965	2.87967	3.45964	3.28893
1082	1901.71	3764	4996.52	1725.13	3.03423	3.27914	3.13033	3.69867	3.23682
4656	3429.48	2319	1966.39	3316.34	3.66801	3.53523	3.57565	3.29367	3.52066
2261	5842.37	2503	11034.1	2734.57	3.3543	3.76659	3.3653	4.04274	3.43689
3337	2770.08	3671	5017.23	2627.69	3.52336	3.44249	3.39846	3.70046	3.41957
1599	2408.12	1505	3872.37	2217.26	3.20385	3.38168	3.56478	3.58798	3.34582
2839	2056.58	6183	1794.08	4023.82	3.45316	3.31315	3.17754	3.25384	3.60464
3468	10991.6	13477	3442.24	4629.06	3.54008	4.04106	3.7912	3.53684	3.66549
3366	2954.28	2581	3641.4	2565.95	3.52711	3.47045	4.12959	3.56127	3.40925
2329	1436.51	2525	2860.03	2398.93	3.36717	3.15731	3.41179	3.45637	3.38002
